# Supplementary material for: The chalcone derivative (E)-1-(4-fluoro­phen­yl)-3-(4-hy­droxy-3-meth­oxy­phen­yl)prop-2-en-1-one monohydrate
Source: Acta Crystallogr Sect E Struct Rep Online. 2013 Mar 23;69(Pt 4):o558–9. doi: 10.1107/S160053681300696X (PMC3629610; doi:10.1107/S160053681300696X)
Supplement: Supplementary file 1 [file e-69-0o558-sup1.cif]

##############################################################################
#                                                                            #
# This CIF contains the data in a paper accepted for publication in          #
# Acta Crystallographica Section E. It conforms to the requirements of       #
# Notes for Authors for Acta Crystallographica Section E, and has been       #
# peer reviewed under the auspices of the IUCr Commission on Journals.       #
#                                                                            #
# Full details of the Crystallographic Information File format               #
# are given in the paper "The Crystallographic Information File (CIF):       #
# a New Standard Archive File for Crystallography" by S. R. Hall, F. H.      #
# Allen and I. D. Brown [Acta Cryst. (1991), A47, 655-685].                  #
#                                                                            #
# The current version of the core CIF dictionary is obtainable from          #
# ftp://ftp.iucr.org/pub/cif_core.dic.                                       #
#                                                                            #
# Software is freely available for graphical display of the structure(s)     #
# in this CIF. For information consult the CIF software page                 #
# http://www.iucr.org/resources/cif/software.                                #
#                                                                            #
# This file may be used for bona fide research purposes within the           #
# scientific community so long as proper attribution is given to the journal # 
# article from which it was obtained.                                        #
#                                                                            #
##############################################################################
data_I
_audit_creation_method     SHELXL-97
_chemical_name_systematic
;
(<i>E</i>)-1-(4-Fluorophenyl)--3-(4-hydroxy-3-methoxyphenyl)prop-2-en-1-one
monohydrate
;
_chemical_name_common     ?
_chemical_formula_moiety     'C16 H13 F1 O3, H2 O'
_chemical_formula_sum     'C16 H15 F1 O4'
_chemical_formula_iupac     'C16 H13 F1 O3, H2 O'
_chemical_formula_weight     290.29
_chemical_melting_point     ?
_symmetry_cell_setting     monoclinic
_symmetry_space_group_name_H-M     'P 21/n'
_symmetry_space_group_name_Hall     '-P 2yn'
loop_
    _symmetry_equiv_pos_as_xyz
    'x, y, z'
    '-x+1/2, y+1/2, -z+1/2'
    '-x, -y, -z'
    'x-1/2, -y-1/2, z-1/2'
_cell_length_a     9.787(2)
_cell_length_b     10.993(3)
_cell_length_c     12.781(3)
_cell_angle_alpha     90.00
_cell_angle_beta     95.722(4)
_cell_angle_gamma     90.00
_cell_volume     1368.2(5)
_cell_formula_units_Z     4
_cell_measurement_reflns_used     7532
_cell_measurement_theta_min     28.25
_cell_measurement_theta_max     2.45
_cell_measurement_temperature     100(2)
_exptl_crystal_description     needle
_exptl_crystal_colour     'pale yellow'
_exptl_crystal_size_max     0.34
_exptl_crystal_size_mid     0.27
_exptl_crystal_size_min     0.21
_exptl_crystal_density_diffrn     1.409
_exptl_crystal_density_meas     ?
_exptl_crystal_density_method     'not measured'
_exptl_crystal_F_000     608
_exptl_absorpt_coefficient_mu     0.110
_exptl_absorpt_correction_type     multi-scan
_exptl_absorpt_process_details     '(SADABS; Sheldrick, 2009)'
_exptl_absorpt_correction_T_min     0.8450
_exptl_absorpt_correction_T_max     0.9778
_exptl_special_details
;
The diffraction data were obtained from 3 sets of 606 frames, each of width 0.3
\% in \w, collected at \f = 0.00, 120.00 and 240.00 \%. The scan time was 30
sec/frame.
;
_diffrn_ambient_temperature     100(2)
_diffrn_radiation_type     MoK\a
_diffrn_radiation_wavelength     0.71073
_diffrn_radiation_source     'fine-focus sealed tube'
_diffrn_radiation_monochromator     graphite
_diffrn_measurement_device_type     'Bruker SMART APEX CCD'
_diffrn_measurement_method     '\f and \w scans'
_diffrn_detector_area_resol_mean     ?
_diffrn_reflns_number     11909
_diffrn_reflns_av_R_equivalents     0.0223
_diffrn_reflns_av_sigmaI/netI     0.0214
_diffrn_reflns_theta_min     2.45
_diffrn_reflns_theta_max     28.26
_diffrn_reflns_theta_full     25.00
_diffrn_measured_fraction_theta_max     0.946
_diffrn_measured_fraction_theta_full     0.998
_diffrn_reflns_limit_h_min     -13
_diffrn_reflns_limit_h_max     12
_diffrn_reflns_limit_k_min     -13
_diffrn_reflns_limit_k_max     14
_diffrn_reflns_limit_l_min     -16
_diffrn_reflns_limit_l_max     16
_refine_special_details
;
Refinement of <i>F</i>^2^ against ALL reflections. The weighted <i>R</i>-factor
<i>wR</i> and goodness of fit <i>S</i> are based on <i>F</i>^2^, conventional
<i>R</i>-factors <i>R</i> are based on <i>F</i>, with <i>F</i> set to zero for
negative <i>F</i>^2^. The threshold expression of <i>F</i>^2^ >
2\s(<i>F</i>^2^) is used only for calculating <i>R</i>-factors(gt) <i>etc</i>.
and is not relevant to the choice of reflections for refinement.
<i>R</i>-factors based on <i>F</i>^2^ are statistically about twice as large
as those based on <i>F</i>, and <i>R</i>-factors based on ALL data will be
even larger.
;
_reflns_number_total     3203
_reflns_number_gt     2855
_reflns_threshold_expression     >2\s(I)
_refine_ls_structure_factor_coef     Fsqd
_refine_ls_matrix_type     full
_refine_ls_R_factor_all     0.0453
_refine_ls_R_factor_gt     0.0409
_refine_ls_wR_factor_gt     0.1068
_refine_ls_wR_factor_ref     0.1102
_refine_ls_goodness_of_fit_ref     1.023
_refine_ls_restrained_S_all     1.023
_refine_ls_number_reflns     3203
_refine_ls_number_parameters     250
_refine_ls_number_restraints     0
_refine_ls_hydrogen_treatment     refall
_refine_ls_weighting_scheme     calc
_refine_ls_weighting_details
         'calc w=1/[\s^2^(Fo^2^)+(0.0607P)^2^+0.5324P] where P=(Fo^2^+2Fc^2^)/3'
_atom_sites_solution_hydrogens     geom
_atom_sites_solution_primary     direct
_atom_sites_solution_secondary     difmap
_refine_ls_shift/su_max     0.001
_refine_ls_shift/su_mean     0.000
_refine_diff_density_max     0.366
_refine_diff_density_min     -0.224
_refine_ls_extinction_method     none
_refine_ls_extinction_coef     ?
loop_
    _atom_type_symbol
    _atom_type_description
    _atom_type_scat_dispersion_real
    _atom_type_scat_dispersion_imag
    _atom_type_scat_source
    'C' 'C' 0.0033 0.0016
                         'International Tables Vol C Tables 4.2.6.8 and 6.1.1.4'
    'H' 'H' 0.0000 0.0000
                         'International Tables Vol C Tables 4.2.6.8 and 6.1.1.4'
    'O' 'O' 0.0106 0.0060
                         'International Tables Vol C Tables 4.2.6.8 and 6.1.1.4'
    'F' 'F' 0.0171 0.0103
                         'International Tables Vol C Tables 4.2.6.8 and 6.1.1.4'
_computing_data_collection     'APEX2 (Bruker, 2010)'
_computing_cell_refinement     'SAINT (Bruker, 2010)'
_computing_data_reduction     'SAINT (Bruker, 2010)'
_computing_structure_solution     'SHELXS97 (Sheldrick, 2008)'
_computing_structure_refinement     'SHELXL97 (Sheldrick, 2008)'
_computing_molecular_graphics     'XP in SHELXTL (Sheldrick, 2008)'
_computing_publication_material     'SHELXTL (Sheldrick, 2008)'
loop_
    _atom_site_type_symbol
    _atom_site_label
    _atom_site_fract_x
    _atom_site_fract_y
    _atom_site_fract_z
    _atom_site_U_iso_or_equiv
    _atom_site_adp_type
    _atom_site_calc_flag
    _atom_site_refinement_flags
    _atom_site_occupancy
    _atom_site_symmetry_multiplicity
    _atom_site_disorder_assembly
    _atom_site_disorder_group
    F F1 1.90355(8) -0.41277(7) 0.21518(6) 0.0284(2) Uani d . 1 1 . .
    O O1 1.40402(9) -0.31928(8) 0.47673(7) 0.0243(2) Uani d . 1 1 . .
    O O2 1.03808(9) 0.36973(8) 0.45389(7) 0.0216(2) Uani d . 1 1 . .
    H H2 0.977(2) 0.3730(17) 0.5032(16) 0.043(5) Uiso d . 1 1 . .
    O O3 1.23977(10) 0.34671(8) 0.33849(7) 0.0237(2) Uani d . 1 1 . .
    O O4 1.14188(10) -0.39678(10) 0.40629(8) 0.0266(2) Uani d . 1 1 . .
    H H4A 1.227(2) -0.378(2) 0.4266(16) 0.052(6) Uiso d . 1 1 . .
    H H4B 1.141(2) -0.472(2) 0.3984(17) 0.063(7) Uiso d . 1 1 . .
    C C1 1.45724(12) -0.24717(11) 0.41849(9) 0.0184(3) Uani d . 1 1 . .
    C C2 1.57311(12) -0.28995(11) 0.36004(9) 0.0178(2) Uani d . 1 1 . .
    C C3 1.61894(13) -0.22551(11) 0.27605(10) 0.0210(3) Uani d . 1 1 . .
    H H3 1.5730(17) -0.1494(16) 0.2507(13) 0.031(4) Uiso d . 1 1 . .
    C C4 1.72921(14) -0.26744(12) 0.22595(10) 0.0233(3) Uani d . 1 1 . .
    H H4 1.7621(17) -0.2243(16) 0.1683(13) 0.030(4) Uiso d . 1 1 . .
    C C5 1.79286(13) -0.37355(12) 0.26222(10) 0.0215(3) Uani d . 1 1 . .
    C C6 1.75010(13) -0.44096(11) 0.34390(10) 0.0211(3) Uani d . 1 1 . .
    H H6 1.7980(16) -0.5140(16) 0.3672(12) 0.029(4) Uiso d . 1 1 . .
    C C7 1.63853(13) -0.39926(11) 0.39241(10) 0.0201(3) Uani d . 1 1 . .
    H H7 1.6074(16) -0.4430(14) 0.4491(13) 0.024(4) Uiso d . 1 1 . .
    C C8 1.41072(13) -0.12016(11) 0.40715(10) 0.0195(3) Uani d . 1 1 . .
    H H8 1.4531(16) -0.0693(15) 0.3609(13) 0.027(4) Uiso d . 1 1 . .
    C C9 1.31350(12) -0.07855(11) 0.46511(10) 0.0189(3) Uani d . 1 1 . .
    H H9 1.2769(16) -0.1366(15) 0.5109(12) 0.024(4) Uiso d . 1 1 . .
    C C10 1.25059(12) 0.04162(11) 0.46436(9) 0.0182(2) Uani d . 1 1 . .
    C C11 1.14937(13) 0.06159(11) 0.53213(10) 0.0196(3) Uani d . 1 1 . .
    H H11 1.1290(16) -0.0018(16) 0.5787(13) 0.028(4) Uiso d . 1 1 . .
    C C12 1.07706(12) 0.17051(11) 0.53043(10) 0.0199(3) Uani d . 1 1 . .
    H H12 1.0059(16) 0.1842(14) 0.5779(12) 0.024(4) Uiso d . 1 1 . .
    C C13 1.10616(12) 0.26192(11) 0.46193(9) 0.0182(3) Uani d . 1 1 . .
    C C14 1.21398(12) 0.24626(11) 0.39687(9) 0.0187(3) Uani d . 1 1 . .
    C C15 1.28376(12) 0.13679(11) 0.39695(10) 0.0189(3) Uani d . 1 1 . .
    H H15 1.3551(16) 0.1271(15) 0.3518(13) 0.026(4) Uiso d . 1 1 . .
    C C16 1.36498(14) 0.34589(13) 0.28868(11) 0.0250(3) Uani d . 1 1 . .
    H H16A 1.4443(17) 0.3331(15) 0.3422(13) 0.028(4) Uiso d . 1 1 . .
    H H16C 1.3620(16) 0.2806(14) 0.2335(12) 0.023(4) Uiso d . 1 1 . .
    H H16B 1.3695(17) 0.4287(15) 0.2550(13) 0.030(4) Uiso d . 1 1 . .
loop_
    _atom_site_aniso_label
    _atom_site_aniso_U_11
    _atom_site_aniso_U_22
    _atom_site_aniso_U_33
    _atom_site_aniso_U_12
    _atom_site_aniso_U_13
    _atom_site_aniso_U_23
    F1 0.0297(4) 0.0264(4) 0.0307(4) 0.0078(3) 0.0101(3) -0.0034(3)
    O1 0.0235(5) 0.0194(4) 0.0306(5) -0.0001(4) 0.0062(4) 0.0052(4)
    O2 0.0219(4) 0.0178(4) 0.0252(5) 0.0039(3) 0.0035(4) -0.0002(3)
    O3 0.0272(5) 0.0195(5) 0.0254(5) 0.0023(4) 0.0075(4) 0.0047(3)
    O4 0.0229(5) 0.0207(5) 0.0369(6) 0.0017(4) 0.0063(4) 0.0015(4)
    C1 0.0169(5) 0.0181(6) 0.0195(6) -0.0012(4) -0.0010(4) 0.0003(4)
    C2 0.0186(6) 0.0152(5) 0.0191(6) -0.0001(4) -0.0006(4) -0.0014(4)
    C3 0.0260(6) 0.0160(6) 0.0209(6) 0.0026(5) 0.0017(5) -0.0001(4)
    C4 0.0307(7) 0.0188(6) 0.0213(6) 0.0017(5) 0.0070(5) 0.0005(5)
    C5 0.0228(6) 0.0202(6) 0.0218(6) 0.0028(5) 0.0031(5) -0.0064(5)
    C6 0.0245(6) 0.0155(6) 0.0224(6) 0.0043(5) -0.0018(5) -0.0021(4)
    C7 0.0243(6) 0.0158(6) 0.0199(6) -0.0001(5) 0.0014(5) -0.0001(5)
    C8 0.0194(6) 0.0170(6) 0.0219(6) -0.0007(5) 0.0013(5) 0.0014(5)
    C9 0.0189(6) 0.0175(6) 0.0198(6) -0.0016(4) -0.0004(5) 0.0011(4)
    C10 0.0178(5) 0.0180(6) 0.0183(6) -0.0003(4) -0.0005(4) -0.0016(4)
    C11 0.0201(6) 0.0183(6) 0.0206(6) -0.0025(5) 0.0021(5) 0.0007(5)
    C12 0.0176(6) 0.0206(6) 0.0218(6) -0.0008(4) 0.0031(5) -0.0022(5)
    C13 0.0172(5) 0.0167(6) 0.0201(6) 0.0009(4) -0.0011(4) -0.0031(4)
    C14 0.0199(6) 0.0179(6) 0.0179(6) -0.0013(4) 0.0003(5) 0.0004(4)
    C15 0.0185(6) 0.0201(6) 0.0183(6) 0.0000(4) 0.0024(4) -0.0008(4)
    C16 0.0262(7) 0.0247(7) 0.0247(6) -0.0011(5) 0.0064(5) 0.0046(5)
_geom_special_details
;
All e.s.d.'s (except the e.s.d. in the dihedral angle between two l.s. planes)
are estimated using the full covariance matrix. The cell e.s.d.'s are taken
into account individually in the estimation of e.s.d.'s in distances, angles
and torsion angles; correlations between e.s.d.'s in cell parameters are only
used when they are defined by crystal symmetry. An approximate (isotropic)
treatment of cell e.s.d.'s is used for estimating e.s.d.'s involving l.s.
planes.
;
loop_
    _geom_bond_atom_site_label_1
    _geom_bond_atom_site_label_2
    _geom_bond_site_symmetry_2
    _geom_bond_distance
    _geom_bond_publ_flag
    F1 C5 . 1.3604(14) ?
    O1 C1 . 1.2374(15) ?
    O2 C13 . 1.3585(15) ?
    O2 H2 . 0.91(2) ?
    O3 C14 . 1.3702(15) ?
    O3 C16 . 1.4361(16) ?
    O4 H4A . 0.88(2) ?
    O4 H4B . 0.83(3) ?
    C1 C8 . 1.4712(17) ?
    C1 C2 . 1.4947(17) ?
    C2 C3 . 1.3969(18) ?
    C2 C7 . 1.4043(17) ?
    C3 C4 . 1.3874(18) ?
    C3 H3 . 0.989(17) ?
    C4 C5 . 1.3807(18) ?
    C4 H4 . 0.959(17) ?
    C5 C6 . 1.3788(19) ?
    C6 C7 . 1.3863(18) ?
    C6 H6 . 0.962(17) ?
    C7 H7 . 0.945(16) ?
    C8 C9 . 1.3430(18) ?
    C8 H8 . 0.939(17) ?
    C9 C10 . 1.4572(17) ?
    C9 H9 . 0.960(16) ?
    C10 C11 . 1.3968(17) ?
    C10 C15 . 1.4135(17) ?
    C11 C12 . 1.3899(18) ?
    C11 H11 . 0.950(17) ?
    C12 C13 . 1.3811(18) ?
    C12 H12 . 0.980(16) ?
    C13 C14 . 1.4175(17) ?
    C14 C15 . 1.3837(17) ?
    C15 H15 . 0.955(16) ?
    C16 H16A . 0.992(17) ?
    C16 H16C . 1.005(16) ?
    C16 H16B . 1.009(17) ?
loop_
    _geom_angle_atom_site_label_1
    _geom_angle_atom_site_label_2
    _geom_angle_atom_site_label_3
    _geom_angle_site_symmetry_1
    _geom_angle_site_symmetry_3
    _geom_angle
    _geom_angle_publ_flag
    C13 O2 H2 . . 109.5(12) ?
    C14 O3 C16 . . 116.62(10) ?
    H4A O4 H4B . . 106(2) ?
    O1 C1 C8 . . 121.50(11) ?
    O1 C1 C2 . . 119.00(11) ?
    C8 C1 C2 . . 119.48(11) ?
    C3 C2 C7 . . 119.24(11) ?
    C3 C2 C1 . . 122.83(11) ?
    C7 C2 C1 . . 117.93(11) ?
    C4 C3 C2 . . 120.69(12) ?
    C4 C3 H3 . . 118.6(10) ?
    C2 C3 H3 . . 120.7(10) ?
    C5 C4 C3 . . 118.12(12) ?
    C5 C4 H4 . . 120.1(10) ?
    C3 C4 H4 . . 121.8(10) ?
    F1 C5 C6 . . 118.65(11) ?
    F1 C5 C4 . . 118.15(12) ?
    C6 C5 C4 . . 123.19(12) ?
    C5 C6 C7 . . 118.23(12) ?
    C5 C6 H6 . . 120.5(9) ?
    C7 C6 H6 . . 121.2(9) ?
    C6 C7 C2 . . 120.49(12) ?
    C6 C7 H7 . . 120.2(10) ?
    C2 C7 H7 . . 119.3(9) ?
    C9 C8 C1 . . 119.88(11) ?
    C9 C8 H8 . . 121.7(10) ?
    C1 C8 H8 . . 118.4(10) ?
    C8 C9 C10 . . 128.85(12) ?
    C8 C9 H9 . . 116.0(9) ?
    C10 C9 H9 . . 115.1(9) ?
    C11 C10 C15 . . 118.81(11) ?
    C11 C10 C9 . . 117.62(11) ?
    C15 C10 C9 . . 123.54(11) ?
    C12 C11 C10 . . 121.14(12) ?
    C12 C11 H11 . . 120.2(10) ?
    C10 C11 H11 . . 118.7(10) ?
    C13 C12 C11 . . 120.00(11) ?
    C13 C12 H12 . . 119.0(9) ?
    C11 C12 H12 . . 121.0(9) ?
    O2 C13 C12 . . 123.52(11) ?
    O2 C13 C14 . . 116.73(11) ?
    C12 C13 C14 . . 119.74(11) ?
    O3 C14 C15 . . 125.71(11) ?
    O3 C14 C13 . . 114.20(10) ?
    C15 C14 C13 . . 120.09(11) ?
    C14 C15 C10 . . 120.06(11) ?
    C14 C15 H15 . . 119.1(10) ?
    C10 C15 H15 . . 120.8(10) ?
    O3 C16 H16A . . 109.8(9) ?
    O3 C16 H16C . . 110.4(9) ?
    H16A C16 H16C . . 110.4(13) ?
    O3 C16 H16B . . 105.0(10) ?
    H16A C16 H16B . . 110.9(14) ?
    H16C C16 H16B . . 110.1(13) ?
loop_
    _geom_hbond_atom_site_label_D
    _geom_hbond_atom_site_label_H
    _geom_hbond_atom_site_label_A
    _geom_hbond_site_symmetry_A
    _geom_hbond_distance_DH
    _geom_hbond_distance_HA
    _geom_hbond_distance_DA
    _geom_hbond_angle_DHA
    O2 H2 O4 3_756 0.91(2) 1.74(2) 2.6479(14) 173.5(18)
    O4 H4A O1 . 0.88(2) 1.90(2) 2.7672(15) 173(2)
    O4 H4B O2 1_545 0.83(3) 2.17(3) 2.8485(15) 139(2)
    O4 H4B O3 1_545 0.83(3) 2.38(3) 3.1283(15) 151(2)
    C8 H8 F1 2_855 0.94(2) 2.48(2) 3.3931(17) 164.0(10)
_iucr_refine_instructions_details
;
TITL jpd62 in P2(1)/n
CELL 0.71073   9.7866  10.9934  12.7811  90.000  95.722  90.000
ZERR    5.00   0.0022   0.0025   0.0029   0.000   0.004   0.000
LATT  1
SYMM 0.5-X, 0.5+Y, 0.5-Z
SFAC C H O F
UNIT 64 60 16 4
TEMP -173
SIZE 0.206 0.269 0.341
BOND $H
EQIV $1 -x+2, -y, -z+1
EQIV $2 x, y-1, z
HTAB O2 O4_$1
HTAB O4 O1
HTAB O4 O2_$2
HTAB O4 O3_$2
ACTA
L.S. 8
BOND
FMAP 2
PLAN 4
WGHT    0.060700    0.532400
FVAR       0.52195
F1    4    1.903549   -0.412766    0.215175    11.00000    0.02966    0.02636 =
         0.03072   -0.00337    0.01010    0.00785
O1    3    1.404020   -0.319281    0.476734    11.00000    0.02350    0.01944 =
         0.03063    0.00515    0.00617   -0.00010
O2    3    1.038084    0.369730    0.453891    11.00000    0.02188    0.01778 =
         0.02524   -0.00021    0.00355    0.00387
H2    2    0.976821    0.372998    0.503191    11.00000    0.04333
O3    3    1.239765    0.346707    0.338487    11.00000    0.02717    0.01946 =
         0.02538    0.00474    0.00753    0.00230
O4    3    1.141882   -0.396778    0.406291    11.00000    0.02290    0.02071 =
         0.03693    0.00150    0.00627    0.00173
H4A   2    1.227353   -0.378146    0.426638    11.00000    0.05220
H4B   2    1.140789   -0.471663    0.398430    11.00000    0.06257
C1    1    1.457239   -0.247168    0.418491    11.00000    0.01694    0.01815 =
         0.01953    0.00030   -0.00101   -0.00122
C2    1    1.573114   -0.289954    0.360045    11.00000    0.01864    0.01518 =
         0.01907   -0.00143   -0.00060   -0.00010
C3    1    1.618941   -0.225513    0.276054    11.00000    0.02603    0.01596 =
         0.02088   -0.00012    0.00175    0.00263
H3    2    1.573003   -0.149378    0.250745    11.00000    0.03058
C4    1    1.729208   -0.267436    0.225953    11.00000    0.03065    0.01878 =
         0.02131    0.00052    0.00699    0.00173
H4    2    1.762120   -0.224299    0.168283    11.00000    0.03020
C5    1    1.792864   -0.373553    0.262224    11.00000    0.02275    0.02016 =
         0.02184   -0.00640    0.00310    0.00279
C6    1    1.750099   -0.440958    0.343895    11.00000    0.02453    0.01546 =
         0.02241   -0.00213   -0.00178    0.00434
H6    2    1.797978   -0.514035    0.367239    11.00000    0.02905
C7    1    1.638525   -0.399259    0.392408    11.00000    0.02427    0.01582 =
         0.01992   -0.00014    0.00142   -0.00009
H7    2    1.607402   -0.443037    0.449067    11.00000    0.02382
C8    1    1.410718   -0.120165    0.407153    11.00000    0.01940    0.01704 =
         0.02186    0.00142    0.00126   -0.00072
H8    2    1.453071   -0.069332    0.360907    11.00000    0.02701
C9    1    1.313497   -0.078553    0.465108    11.00000    0.01886    0.01749 =
         0.01982    0.00115   -0.00043   -0.00162
H9    2    1.276851   -0.136608    0.510938    11.00000    0.02398
C10   1    1.250592    0.041624    0.464358    11.00000    0.01776    0.01801 =
         0.01832   -0.00160   -0.00053   -0.00027
C11   1    1.149370    0.061589    0.532131    11.00000    0.02008    0.01834 =
         0.02055    0.00074    0.00215   -0.00248
H11   2    1.128950   -0.001770    0.578718    11.00000    0.02796
C12   1    1.077065    0.170505    0.530434    11.00000    0.01755    0.02064 =
         0.02177   -0.00220    0.00309   -0.00076
H12   2    1.005863    0.184169    0.577880    11.00000    0.02416
C13   1    1.106163    0.261925    0.461928    11.00000    0.01716    0.01666 =
         0.02014   -0.00309   -0.00108    0.00089
C14   1    1.213978    0.246261    0.396868    11.00000    0.01995    0.01788 =
         0.01785    0.00045    0.00034   -0.00133
C15   1    1.283765    0.136791    0.396955    11.00000    0.01847    0.02012 =
         0.01832   -0.00085    0.00236    0.00002
H15   2    1.355120    0.127142    0.351764    11.00000    0.02561
C16   1    1.364979    0.345893    0.288680    11.00000    0.02623    0.02468 =
         0.02474    0.00465    0.00644   -0.00105
H16A  2    1.444273    0.333076    0.342184    11.00000    0.02831
H16C  2    1.361956    0.280596    0.233450    11.00000    0.02348
H16B  2    1.369514    0.428668    0.255040    11.00000    0.03045
HKLF 4
REM  jpd62 in P2(1)/n
REM R1 =  0.0409 for   2855 Fo > 4sig(Fo)  and  0.0453 for all   3203 data
REM    250 parameters refined using      0 restraints
END
WGHT      0.0578      0.5603
REM Highest difference peak  0.366,  deepest hole -0.224,  1-sigma level  0.049
Q1    1   1.5096 -0.2707  0.3799  11.00000  0.05    0.37
Q2    1   1.4353 -0.1807  0.4154  11.00000  0.05    0.35
Q3    1   1.1677  0.2555  0.4319  11.00000  0.05    0.32
Q4    1   1.6846 -0.4272  0.3585  11.00000  0.05    0.32
;
data_global
_journal_date_recd_electronic     2013-02-18
_journal_date_accepted     2013-03-12
_journal_name_full     'Acta Crystallographica, Section E'
_journal_year     2013
_journal_volume     69
_journal_issue      4
_journal_page_first     o558
_journal_page_last     o559
_journal_paper_category     QO
_journal_paper_doi     10.1107/S160053681300696X
_journal_coeditor_code     PK2468
_publ_contact_author_name     'Dr. Florastina Payton-Stewart'
_publ_contact_author_address
; Department of Chemistry
  Xavier University of New Orleans
  1 Drexel Drive, Box 22
  New Orleans, LA 70125
;
_publ_contact_author_email     flpayton@xula.edu
_publ_contact_author_fax     '504-520-7942'
_publ_contact_author_phone     '504-520-7381'
_publ_section_title
;
The chalcone derivative
(<i>E</i>)-1-(4-fluorophenyl)-3-(4-hydroxy-3-methoxyphenyl)prop-2-en-1-one
monohydrate
;
loop_
    _publ_author_name
    _publ_author_footnote
    _publ_author_address
    'Payton-Stewart, Florastina' ?
;
Department of Chemistry
Xavier University of New Orleans
1 Drexel Drive, Box 114
New Orleans, Louisiana 70125, USA
;
    'Ravi Kiran Pingali, Subramanya' ?
;
Department of Chemistry
Xavier University of New Orleans
1 Drexel Drive, Box 22
New Orleans, Louisiana 70125, USA
;
    'Donahue, James P.' ?
;
Department of Chemistry
Tulane University
6400 Freret Street
New Orleans, Louisiana 70118-5698, USA
;
