# Supplementary material for: The chalcone derivative (E)-1-(4-fluoro­phen­yl)-3-(4-hy­droxy-3-meth­oxy­phen­yl)prop-2-en-1-one monohydrate
Source: Acta Crystallogr Sect E Struct Rep Online. 2013 Mar 23;69(Pt 4):o558–9. doi: 10.1107/S160053681300696X (PMC3629610; doi:10.1107/S160053681300696X)
Supplement: Supplementary file 2 [file e-69-0o558-Isup2.hkl]

# 
# h,k,l, Fc-squared, Fo-squared, sigma(Fo-squared) and status flag 
# 
data_I
_shelx_title ' jpd62 in P2(1)/n' 
_shelx_refln_list_code          4 
_shelx_F_calc_maximum      194.00 
_exptl_crystal_F_000       608.00 
_reflns_d_resolution_high  0.7504 
 
loop_ 
 _symmetry_equiv_pos_as_xyz 
 'x, y, z' 
 '-x+1/2, y+1/2, -z+1/2' 
 '-x, -y, -z' 
 'x-1/2, -y-1/2, z-1/2' 
 
_cell_length_a     9.7866 
_cell_length_b    10.9934 
_cell_length_c    12.7811 
_cell_angle_alpha  90.000 
_cell_angle_beta   95.722 
_cell_angle_gamma  90.000 
 
_shelx_F_squared_multiplier     1.000 
 
loop_ 
 _refln_index_h 
 _refln_index_k 
 _refln_index_l 
 _refln_F_squared_calc 
 _refln_F_squared_meas 
 _refln_F_squared_sigma 
 _refln_observed_status 
   2   0   0     4900.00     5017.19     63.64 o 
   4   0   0     1025.99     1051.82     14.68 o 
   6   0   0     4481.65     4882.09     78.99 o 
   8   0   0      498.48      491.30     11.74 o 
  10   0   0       22.62       21.02      2.60 o 
  12   0   0        2.28        1.45      1.66 o 
   1   1   0     1455.06     1499.68     15.01 o 
   2   1   0     1248.12     1371.32     12.75 o 
   3   1   0      104.01      101.92      1.60 o 
   4   1   0     1878.86     1913.02     18.06 o 
   5   1   0      448.12      490.34      5.64 o 
   6   1   0     1115.90     1170.92     11.16 o 
   7   1   0      523.30      526.26     15.33 o 
   8   1   0      386.45      369.02      6.84 o 
   9   1   0       84.71       84.76      3.08 o 
  10   1   0       45.55       52.96      2.65 o 
  11   1   0        9.20       11.07      2.41 o 
  12   1   0      244.90      260.68      6.80 o 
   0   2   0     6110.14     6188.17     78.97 o 
   1   2   0     3493.37     3611.31     32.54 o 
   2   2   0     1282.94     1340.74     12.65 o 
   3   2   0       23.22       20.92      0.71 o 
   4   2   0        2.52        1.98      0.37 o 
   5   2   0     1150.20     1239.58     12.46 o 
   6   2   0      751.99      811.78     10.01 o 
   7   2   0        1.93        2.77      0.60 o 
   8   2   0       51.74       56.18      2.32 o 
   9   2   0        0.15        0.41      0.79 o 
  10   2   0      141.42      147.74      4.41 o 
  11   2   0       21.91       24.96      2.19 o 
  12   2   0      110.35      112.67     15.10 o 
   1   3   0       14.45       20.06      0.63 o 
   2   3   0      242.45      256.83      3.14 o 
   3   3   0       37.04       40.89      1.26 o 
   4   3   0      256.27      280.47      3.70 o 
   5   3   0     1104.43     1185.54     12.12 o 
   6   3   0      161.41      162.21      3.05 o 
   7   3   0        1.30        2.77      0.62 o 
   8   3   0      168.81      170.15      4.32 o 
   9   3   0       35.80       36.83      2.15 o 
  10   3   0      171.86      177.16      4.94 o 
  11   3   0      108.65      115.25      8.06 o 
  12   3   0       39.76       49.35      4.44 o 
   0   4   0     5386.81     5681.62     72.36 o 
   1   4   0       47.69       51.30      1.13 o 
   2   4   0        0.13        0.41      0.32 o 
   3   4   0     1391.41     1491.97     14.56 o 
   4   4   0      240.75      257.06      3.60 o 
   5   4   0       11.31        8.58      0.76 o 
   6   4   0       23.74       19.91      1.04 o 
   7   4   0      105.46      101.30      2.37 o 
   8   4   0        2.08        3.73      0.91 o 
   9   4   0      560.31      582.27     10.77 o 
  10   4   0        0.78        0.26      1.44 o 
  11   4   0      105.20      124.55      6.56 o 
  12   4   0        0.63        0.81      1.76 o 
   1   5   0     4805.08     5089.27     46.22 o 
   2   5   0       94.58       93.30      1.81 o 
   3   5   0      132.92      140.43      2.42 o 
   4   5   0      532.15      575.34      6.74 o 
   5   5   0      131.00      128.48      2.53 o 
   6   5   0       67.29       74.45      1.98 o 
   7   5   0      886.46      893.08     10.30 o 
   8   5   0      129.24      128.19      6.01 o 
   9   5   0        7.89        6.94      1.99 o 
  10   5   0       28.80       32.02      2.66 o 
  11   5   0       84.19       91.63      5.79 o 
   0   6   0     2378.50     2663.56     35.48 o 
   1   6   0      446.06      470.18      5.76 o 
   2   6   0      106.81      126.39      2.75 o 
   3   6   0      222.19      202.46      3.17 o 
   4   6   0      416.33      431.94      5.59 o 
   5   6   0       26.45       21.65      1.11 o 
   6   6   0       58.79       68.77      2.94 o 
   7   6   0       11.38       13.77      2.15 o 
   8   6   0       23.90       23.49      3.12 o 
   9   6   0       37.28       39.37      3.96 o 
  10   6   0        0.12        0.99      1.38 o 
  11   6   0        6.88        9.20      2.53 o 
   1   7   0       35.89       50.38      1.45 o 
   2   7   0       21.27       20.13      1.31 o 
   3   7   0       38.48       35.00      1.28 o 
   4   7   0      152.94      146.73      3.18 o 
   5   7   0      561.50      583.31      9.29 o 
   6   7   0      514.40      464.72      8.13 o 
   7   7   0      275.50      283.99      7.20 o 
   8   7   0       33.29       29.01      4.37 o 
   9   7   0        0.58        0.65      1.51 o 
  10   7   0        0.00        0.79      2.09 o 
   0   8   0      530.29      569.18      9.85 o 
   1   8   0      144.86      146.96      2.78 o 
   2   8   0        0.05        1.13      0.59 o 
   3   8   0      308.60      303.20      5.07 o 
   4   8   0      169.42      145.74      3.82 o 
   5   8   0      182.78      171.78      4.33 o 
   6   8   0       14.66       22.24      1.79 o 
   7   8   0       25.86       26.79      2.31 o 
   8   8   0       10.14       10.34      2.36 o 
   9   8   0      390.78      410.66     13.75 o 
  10   8   0       15.07       19.67      3.57 o 
   1   9   0     1041.94     1031.99     12.64 o 
   2   9   0        2.02        4.14      0.91 o 
   3   9   0      136.33      170.73      4.28 o 
   4   9   0       70.72       59.14      2.52 o 
   5   9   0      449.42      391.07      7.47 o 
   6   9   0      143.27      131.06      4.03 o 
   7   9   0       23.59       21.48      2.43 o 
   8   9   0       79.58      100.49      5.69 o 
   9   9   0        3.54        4.13      2.01 o 
   0  10   0      481.94      417.20     30.28 o 
   1  10   0        0.02       -0.33      0.79 o 
   2  10   0      509.26      503.02      8.66 o 
   3  10   0      503.42      466.83      8.93 o 
   4  10   0      974.43      991.81     14.65 o 
   5  10   0      129.10      135.96      4.19 o 
   6  10   0      100.54       88.49      3.44 o 
   7  10   0        8.83       13.67      2.13 o 
   8  10   0       78.69       86.50      5.41 o 
   9  10   0       61.20       60.07      4.72 o 
   1  11   0      197.92      176.42      6.96 o 
   2  11   0      409.32      399.76      9.08 o 
   3  11   0       13.37        9.52      3.46 o 
   4  11   0        4.89        5.09      1.35 o 
   5  11   0       32.31       36.12      2.37 o 
   6  11   0        1.20        2.49      1.24 o 
   7  11   0       27.54       27.17      5.43 o 
   8  11   0        0.73        4.38      2.12 o 
   0  12   0       49.63       40.78      4.88 o 
   1  12   0      149.46      134.33      6.28 o 
   2  12   0        0.94        1.24      1.46 o 
   3  12   0       17.44       18.31      2.89 o 
   4  12   0      117.21      118.87      4.99 o 
   5  12   0      139.03      131.19      5.34 o 
   6  12   0        1.88        0.87      1.14 o 
   7  12   0       38.84       49.62      4.30 o 
   1  13   0        9.68       10.23      2.31 o 
   2  13   0       37.87       46.30      3.98 o 
   3  13   0        3.08        3.52      2.35 o 
   4  13   0      138.10      149.46      7.19 o 
   5  13   0       25.06       31.63      4.44 o 
   0  14   0       12.64       23.38      4.81 o 
   1  14   0       45.51       56.35      5.82 o 
   2  14   0       26.41       26.57      3.70 o 
 -13   0   1       43.85       54.55      5.91 o 
 -11   0   1      174.17      188.13      7.57 o 
  -9   0   1      270.63      232.07      7.60 o 
  -7   0   1        5.29        5.72      1.31 o 
  -5   0   1      545.47      531.99     12.88 o 
  -3   0   1      345.03      339.62      7.68 o 
  -1   0   1       10.40        6.16      0.97 o 
   1   0   1      169.50      169.14      2.78 o 
   3   0   1      123.21      125.32      2.69 o 
   5   0   1      213.18      207.39      4.38 o 
   7   0   1     1063.32     1118.06     21.30 o 
   9   0   1      121.49      112.55      5.05 o 
  11   0   1      124.87      137.18      6.27 o 
 -13   1   1       26.69       22.24      4.44 o 
 -12   1   1        0.39        0.30      0.96 o 
 -11   1   1       26.36       27.00      2.18 o 
 -10   1   1       85.27       84.27      3.29 o 
  -9   1   1       78.21       79.77      3.00 o 
  -8   1   1        0.27       -0.36      0.58 o 
  -7   1   1      375.36      387.72      9.31 o 
  -6   1   1        4.50        4.54      0.50 o 
  -5   1   1      402.72      411.61      4.81 o 
  -4   1   1       24.11       20.04      0.69 o 
  -3   1   1        0.30        2.54      0.33 o 
  -2   1   1      726.08      746.80      7.22 o 
  -1   1   1     5284.20     5347.83     48.28 o 
   0   1   1        7.93        4.77      0.33 o 
   1   1   1      428.35      416.80      3.89 o 
   2   1   1      790.35      908.40      8.73 o 
   3   1   1      948.48      980.23      8.87 o 
   4   1   1      207.50      224.90      3.60 o 
   5   1   1      395.38      434.41      5.21 o 
   6   1   1       88.13       92.37      1.99 o 
   7   1   1       75.08       57.72      1.65 o 
   8   1   1      395.67      377.02      6.91 o 
   9   1   1        4.89        5.89      1.12 o 
  10   1   1       35.24       36.37      2.45 o 
  11   1   1        5.89        9.14      1.55 o 
  12   1   1      196.21      203.55      6.08 o 
 -12   2   1       61.05       66.24      4.41 o 
 -11   2   1        9.09        9.72      1.96 o 
 -10   2   1       23.96       24.25      1.96 o 
  -9   2   1       65.78       65.14      2.73 o 
  -8   2   1       23.86       23.87      1.59 o 
  -7   2   1       67.30       70.14      2.45 o 
  -6   2   1     1041.62     1104.96     11.39 o 
  -5   2   1       58.36       63.58      1.45 o 
  -4   2   1      609.75      578.96      6.29 o 
  -3   2   1       23.23       19.72      0.68 o 
  -2   2   1     1090.38     1130.92     10.80 o 
  -1   2   1      741.34      735.28      7.14 o 
   0   2   1     1012.30     1075.22     11.00 o 
   1   2   1       23.85       27.64      0.59 o 
   2   2   1     6352.83     6651.01     59.64 o 
   3   2   1      123.69      137.72      2.06 o 
   4   2   1       13.18       16.34      0.75 o 
   5   2   1      193.63      190.16      2.93 o 
   6   2   1      421.06      432.16      5.48 o 
   7   2   1       95.90      103.62      2.52 o 
   8   2   1       85.04       72.76      3.15 o 
   9   2   1      208.08      202.44      4.95 o 
  10   2   1      382.28      401.20      7.97 o 
  11   2   1       61.49       55.15      3.45 o 
  12   2   1       15.67       21.90      6.30 o 
 -12   3   1       17.39       27.07      3.82 o 
 -11   3   1        8.46       11.10      1.66 o 
 -10   3   1       66.21       57.78      3.37 o 
  -9   3   1      118.87      123.69      3.84 o 
  -8   3   1      292.55      291.54      5.95 o 
  -7   3   1      383.94      359.26      6.59 o 
  -6   3   1      295.70      283.75      4.04 o 
  -5   3   1     1185.14     1254.37     12.71 o 
  -4   3   1       96.76      104.43      1.91 o 
  -3   3   1      239.68      201.90      2.82 o 
  -2   3   1       86.17       65.54      1.29 o 
  -1   3   1     3188.17     3230.76     29.44 o 
   0   3   1     3176.39     3376.01     30.61 o 
   1   3   1     2630.81     2769.82     25.31 o 
   2   3   1        1.17        0.54      0.27 o 
   3   3   1     2912.53     3177.15     29.26 o 
   4   3   1        0.11        0.99      0.35 o 
   5   3   1      147.21      165.22      2.75 o 
   6   3   1      135.79      139.62      2.77 o 
   7   3   1       50.87       48.31      1.58 o 
   8   3   1       47.19       42.50      2.73 o 
   9   3   1     1628.81     1677.04     22.43 o 
  10   3   1      121.52      116.90      6.88 o 
  11   3   1      192.44      188.54      8.04 o 
  12   3   1       19.45       25.36      3.71 o 
 -12   4   1       26.44       28.39      3.98 o 
 -11   4   1       18.37       19.51      3.16 o 
 -10   4   1        2.40        3.42      1.08 o 
  -9   4   1     1041.22     1024.93     22.03 o 
  -8   4   1      483.90      468.39      8.34 o 
  -7   4   1      392.17      389.55      7.06 o 
  -6   4   1      748.39      729.20      8.37 o 
  -5   4   1       20.66       26.05      1.12 o 
  -4   4   1      928.85     1066.22     11.00 o 
  -3   4   1     2379.08     2500.80     23.50 o 
  -2   4   1     1492.95     1523.44     14.69 o 
  -1   4   1      400.90      458.50      5.09 o 
   0   4   1     3145.70     3246.71     29.69 o 
   1   4   1     1717.97     1857.36     17.46 o 
   2   4   1     3989.88     4212.73     38.34 o 
   3   4   1     1154.48     1349.69     13.28 o 
   4   4   1       48.28       75.51      1.67 o 
   5   4   1       98.35       92.97      2.00 o 
   6   4   1        0.80        0.96      0.46 o 
   7   4   1        5.48        7.48      1.06 o 
   8   4   1      371.91      341.25     15.25 o 
   9   4   1       60.16       54.92      4.46 o 
  10   4   1      141.55      151.54      5.61 o 
  11   4   1      244.97      241.61      9.35 o 
  12   4   1       11.90       14.76      4.15 o 
 -11   5   1      154.64      150.79      7.38 o 
 -10   5   1      584.86      568.04     15.37 o 
  -9   5   1       36.89       37.16      2.30 o 
  -8   5   1       35.34       30.88      2.23 o 
  -7   5   1     1103.73     1123.07     15.70 o 
  -6   5   1      847.11      813.23      9.32 o 
  -5   5   1       15.65       11.45      0.89 o 
  -4   5   1      453.18      497.60      6.05 o 
  -3   5   1      410.22      450.48      5.46 o 
  -2   5   1       26.80       29.99      1.02 o 
  -1   5   1      812.02      957.11      9.75 o 
   0   5   1       21.03       16.61      0.82 o 
   1   5   1        0.82        0.71      0.32 o 
   2   5   1       39.65       43.05      1.14 o 
   3   5   1      317.90      361.00      4.54 o 
   4   5   1        6.38        6.55      0.68 o 
   5   5   1      822.44      862.65     25.97 o 
   6   5   1        2.15        2.11      0.57 o 
   7   5   1      434.96      416.37      8.35 o 
   8   5   1      651.83      638.76     15.83 o 
   9   5   1       47.71       47.80      3.85 o 
  10   5   1      124.51      130.36      6.99 o 
  11   5   1       19.57       16.55      3.01 o 
 -11   6   1       21.02       19.77      6.17 o 
 -10   6   1       37.67       37.53      4.99 o 
  -9   6   1      443.13      433.03     12.96 o 
  -8   6   1       80.93       94.43      5.28 o 
  -7   6   1      325.93      326.64      6.52 o 
  -6   6   1       61.40       69.43      2.01 o 
  -5   6   1        6.97        8.59      0.86 o 
  -4   6   1      315.07      308.25      4.43 o 
  -3   6   1      353.61      408.80      5.24 o 
  -2   6   1       14.05       11.72      0.78 o 
  -1   6   1      904.94      919.42      9.67 o 
   0   6   1        3.66        6.06      0.60 o 
   1   6   1     1406.47     1493.51     14.74 o 
   2   6   1      119.64      116.35      2.14 o 
   3   6   1      338.78      340.65      4.50 o 
   4   6   1      329.12      305.22      4.28 o 
   5   6   1      217.14      218.34      4.72 o 
   6   6   1     1867.07     1787.34     74.65 o 
   7   6   1      845.49      839.97     12.58 o 
   8   6   1       38.64       38.28      4.24 o 
   9   6   1       27.68       39.29      9.29 o 
  10   6   1       79.98       89.63      5.61 o 
  11   6   1        0.02        1.47      1.33 o 
 -10   7   1      132.32      123.47      5.37 o 
  -9   7   1       53.32       50.76      5.36 o 
  -8   7   1       41.14       47.74      7.95 o 
  -7   7   1        2.36        2.98      2.40 o 
  -6   7   1      419.52      412.34      6.54 o 
  -5   7   1       50.62       54.66      1.79 o 
  -4   7   1        0.56        1.84      0.67 o 
  -3   7   1       76.91       69.15      1.81 o 
  -2   7   1       37.42       30.53      1.18 o 
  -1   7   1       35.28       27.77      1.11 o 
   0   7   1      130.15      123.82      2.37 o 
   1   7   1      275.01      268.13      3.85 o 
   2   7   1        1.95        1.08      0.40 o 
   3   7   1       16.18       21.35      1.15 o 
   4   7   1      297.24      304.54      6.81 o 
   5   7   1       83.62       92.31      5.17 o 
   6   7   1      100.25       89.25      2.77 o 
   7   7   1       16.21       21.53      1.80 o 
   8   7   1       46.39       54.65      8.86 o 
   9   7   1       51.28       43.41      5.67 o 
  10   7   1       11.23       12.92      2.82 o 
 -10   8   1       11.72       12.26      4.39 o 
  -9   8   1       10.47       20.62      3.42 o 
  -8   8   1       42.49       39.43      6.63 o 
  -7   8   1        0.78        1.34      1.33 o 
  -6   8   1       43.57       38.90      2.14 o 
  -5   8   1       73.71       69.37      2.69 o 
  -4   8   1      116.65       91.98      2.57 o 
  -3   8   1      129.73      129.23      3.43 o 
  -2   8   1      198.96      190.51      3.32 o 
  -1   8   1        1.77        3.83      0.62 o 
   0   8   1     1078.32     1092.73     11.72 o 
   1   8   1      418.45      400.59      5.98 o 
   2   8   1      443.47      435.28      7.36 o 
   3   8   1       44.21       35.32      1.83 o 
   4   8   1        2.78        2.46      0.80 o 
   5   8   1       69.44       66.97      2.70 o 
   6   8   1      146.73      125.96      3.83 o 
   7   8   1       51.78       44.20      2.39 o 
   8   8   1        3.35        6.55      3.18 o 
   9   8   1       93.20       90.64      5.55 o 
  10   8   1       66.63       61.06      7.78 o 
  -9   9   1        6.06        1.89      2.14 o 
  -8   9   1       28.67       31.92      3.41 o 
  -7   9   1       85.90       74.87      4.87 o 
  -6   9   1      195.15      188.77      4.86 o 
  -5   9   1        3.82        8.72      1.29 o 
  -4   9   1      188.82      164.44      4.25 o 
  -3   9   1       11.09        8.48      1.02 o 
  -2   9   1       23.00       23.14      1.35 o 
  -1   9   1     1214.61     1228.57     18.21 o 
   0   9   1      241.36      241.64      6.27 o 
   1   9   1      204.50      186.96      4.64 o 
   2   9   1      136.94      139.45      3.79 o 
   3   9   1      133.72      114.14      3.48 o 
   4   9   1       32.80       26.33      1.77 o 
   5   9   1      137.78      120.02      3.78 o 
   6   9   1       28.40       35.18      2.18 o 
   7   9   1        6.10        5.75      1.57 o 
   8   9   1        8.12        9.46      2.29 o 
   9   9   1       34.60       41.63      4.11 o 
  -9  10   1       18.36       25.38      5.49 o 
  -8  10   1      151.97      194.20      8.21 o 
  -7  10   1        4.01        5.87      2.22 o 
  -6  10   1        8.38        9.92      1.50 o 
  -5  10   1      147.78      130.74      4.03 o 
  -4  10   1      362.09      351.15      7.02 o 
  -3  10   1      176.40      185.81      5.79 o 
  -2  10   1      500.13      468.93      9.66 o 
  -1  10   1        8.74        8.75      1.69 o 
   0  10   1        2.41        3.64      1.14 o 
   1  10   1      510.46      482.10      9.72 o 
   2  10   1       62.38       50.38      2.37 o 
   3  10   1        0.33       -0.36      0.75 o 
   4  10   1       72.36       68.20      5.30 o 
   5  10   1        0.46        0.71      0.94 o 
   6  10   1      128.59      137.07      5.34 o 
   7  10   1       50.49       53.69      2.86 o 
   8  10   1        0.49        0.99      1.65 o 
  -8  11   1        0.00       -1.38      2.22 o 
  -7  11   1      340.46      345.49     11.15 o 
  -6  11   1       41.17       46.68      2.66 o 
  -5  11   1       81.10       83.00      3.35 o 
  -4  11   1       10.24       10.16      1.83 o 
  -3  11   1        4.30        7.37      1.55 o 
  -2  11   1      125.11      130.69      5.85 o 
  -1  11   1       31.84       45.01      3.39 o 
   0  11   1       31.64       28.88      2.81 o 
   1  11   1      276.21      266.57      7.10 o 
   2  11   1      119.00      127.00      3.96 o 
   3  11   1        0.48        0.29      0.82 o 
   4  11   1      164.32      178.11      5.03 o 
   5  11   1      342.90      347.57      7.55 o 
   6  11   1       83.36       77.49      3.43 o 
   7  11   1       49.04       49.82      3.40 o 
   8  11   1      241.58      258.68     10.06 o 
  -7  12   1      155.72      220.61     13.07 o 
  -6  12   1       11.02       12.48      2.21 o 
  -5  12   1       69.21       59.54      4.37 o 
  -4  12   1      263.46      241.78      8.86 o 
  -3  12   1        1.61       -0.09      1.48 o 
  -2  12   1      118.71      117.03      8.61 o 
  -1  12   1       64.70       69.87      4.57 o 
   0  12   1      100.43       93.72      8.08 o 
   1  12   1       26.81       23.02      3.20 o 
   2  12   1        1.63       -0.43      1.13 o 
   3  12   1      106.25       98.42      4.51 o 
   4  12   1      284.75      262.94      7.71 o 
   5  12   1       26.61       31.56      2.44 o 
   6  12   1       36.93       38.85      2.77 o 
   7  12   1       27.19       27.41      2.94 o 
  -5  13   1       37.00       44.10      4.08 o 
  -4  13   1      126.59      139.59      6.84 o 
  -3  13   1       62.24       64.60      4.70 o 
  -2  13   1       50.08       56.09      4.34 o 
  -1  13   1      179.70      197.25      8.17 o 
   0  13   1       19.97       18.19      4.61 o 
   1  13   1       22.35       28.56      3.63 o 
   2  13   1      137.45      138.88      7.97 o 
   3  13   1        4.53        7.86      4.18 o 
   4  13   1        0.95        6.16      2.28 o 
   5  13   1      282.68      323.53      9.19 o 
  -2  14   1       69.50       80.99      5.42 o 
  -1  14   1       26.37       24.51      3.55 o 
   0  14   1       31.29       34.19      5.01 o 
   1  14   1        3.31        3.95      2.06 o 
 -12   0   2      121.12      115.50      6.16 o 
 -10   0   2      172.66      176.16      6.88 o 
  -8   0   2      279.96      279.72      8.11 o 
  -6   0   2      624.08      630.44     13.05 o 
  -4   0   2       26.84       38.45      1.94 o 
  -2   0   2      422.23      389.66      7.36 o 
   0   0   2     3883.40     3932.90     49.95 o 
   2   0   2     5440.56     5834.00     74.05 o 
   4   0   2       69.32       86.53      2.47 o 
   6   0   2       72.62       79.71      2.73 o 
   8   0   2      103.32      104.27      4.53 o 
  10   0   2       10.61       10.38      2.83 o 
  12   0   2        0.10        1.75      1.64 o 
 -13   1   2       16.39       12.15      3.56 o 
 -12   1   2       10.98       11.22      1.69 o 
 -11   1   2       33.02       34.63      2.30 o 
 -10   1   2       92.70       78.61      3.49 o 
  -9   1   2      246.73      233.62      5.41 o 
  -8   1   2       25.14       29.48      1.70 o 
  -7   1   2       31.21       24.77      1.51 o 
  -6   1   2      138.30      153.48      3.52 o 
  -5   1   2     1727.58     1848.17     19.54 o 
  -4   1   2     7025.02     7777.35     69.79 o 
  -3   1   2      347.88      383.62      4.14 o 
  -2   1   2      736.21      796.80      8.37 o 
  -1   1   2        1.16        3.64      0.30 o 
   0   1   2      190.65      183.09      2.07 o 
   1   1   2      777.07      879.32      8.39 o 
   2   1   2    21609.45    22123.95    199.29 o 
   3   1   2     1880.43     2009.77     18.86 o 
   4   1   2      103.32      106.44      1.97 o 
   5   1   2      122.33      110.96      2.14 o 
   6   1   2        2.03        1.33      0.49 o 
   7   1   2       97.75       85.09      2.10 o 
   8   1   2      148.74      150.07      5.19 o 
   9   1   2        0.58        1.26      0.86 o 
  10   1   2        8.56        8.30      1.36 o 
  11   1   2        7.35        7.17      1.45 o 
  12   1   2       85.57       87.25      5.40 o 
 -12   2   2        0.02        0.47      1.09 o 
 -11   2   2        0.64        3.73      1.19 o 
 -10   2   2      255.72      240.14      5.86 o 
  -9   2   2       55.90       59.30      3.54 o 
  -8   2   2        0.16       -0.32      0.61 o 
  -7   2   2      313.20      315.78      8.25 o 
  -6   2   2      487.87      460.29      6.22 o 
  -5   2   2       17.17       14.88      0.86 o 
  -4   2   2        0.01       -0.48      0.48 o 
  -3   2   2        4.17        7.10      0.49 o 
  -2   2   2     2631.06     2607.42     23.89 o 
  -1   2   2     3468.17     3664.30     33.10 o 
   0   2   2      294.35      284.99      3.08 o 
   1   2   2     9716.92     9910.46    108.21 o 
   2   2   2     3726.88     4070.81     36.85 o 
   3   2   2      267.98      262.51      3.29 o 
   4   2   2      575.46      585.44      6.48 o 
   5   2   2       22.70       23.76      1.21 o 
   6   2   2       75.47       76.16      1.86 o 
   7   2   2     1887.46     1909.37     19.15 o 
   8   2   2      469.25      485.57      8.33 o 
   9   2   2       10.16        9.10      1.31 o 
  10   2   2      114.51      119.38      5.11 o 
  11   2   2      137.86      135.53      6.60 o 
  12   2   2        0.05        2.86      1.87 o 
 -12   3   2        7.41        7.69      1.61 o 
 -11   3   2       55.74       51.28      3.77 o 
 -10   3   2      135.46      125.87      4.12 o 
  -9   3   2      486.34      493.93      8.94 o 
  -8   3   2      233.99      225.36      6.38 o 
  -7   3   2      774.69      711.46     30.61 o 
  -6   3   2        3.66        3.73      0.57 o 
  -5   3   2        1.28        1.74      0.43 o 
  -4   3   2       16.52       20.46      1.18 o 
  -3   3   2      269.51      287.27      3.62 o 
  -2   3   2        0.95        3.15      0.42 o 
  -1   3   2      826.01      874.85      8.66 o 
   0   3   2     1154.02     1164.78     11.14 o 
   1   3   2      571.67      545.52      6.27 o 
   2   3   2     8548.43     8782.72     78.65 o 
   3   3   2       52.35       58.33      1.25 o 
   4   3   2     1142.30     1234.78     12.39 o 
   5   3   2      734.91      709.67      7.93 o 
   6   3   2      478.85      480.95     10.31 o 
   7   3   2       71.83       76.47      2.02 o 
   8   3   2     1407.83     1378.31     34.91 o 
   9   3   2       68.79       68.30      8.13 o 
  10   3   2      115.49      111.61      5.30 o 
  11   3   2      192.90      205.31      8.34 o 
  12   3   2        0.01       -0.61      1.82 o 
 -12   4   2       21.19       17.46      3.19 o 
 -11   4   2        4.61        3.25      1.25 o 
 -10   4   2      121.88      122.40      4.78 o 
  -9   4   2      226.24      223.39      5.48 o 
  -8   4   2      949.94      944.43     13.87 o 
  -7   4   2      385.20      355.37      5.96 o 
  -6   4   2      149.66      139.60      2.65 o 
  -5   4   2       12.42       14.39      0.85 o 
  -4   4   2        6.70        8.86      0.71 o 
  -3   4   2        0.21        0.75      0.36 o 
  -2   4   2      253.13      302.42      3.82 o 
  -1   4   2      194.92      200.28      3.90 o 
   0   4   2       28.02       29.68      0.83 o 
   1   4   2      215.93      229.48      3.69 o 
   2   4   2      163.04      160.75      2.25 o 
   3   4   2       47.56       67.14      1.68 o 
   4   4   2       79.17       74.72      2.28 o 
   5   4   2       68.00       66.75      1.67 o 
   6   4   2        6.67        6.42      0.73 o 
   7   4   2       35.58       37.44      2.63 o 
   8   4   2      566.92      557.34     14.16 o 
   9   4   2      293.72      291.42      9.84 o 
  10   4   2        2.58        1.28      1.69 o 
  11   4   2       32.74       35.95      3.52 o 
 -11   5   2       59.71       57.94      6.92 o 
 -10   5   2      612.10      627.32     12.98 o 
  -9   5   2       67.71       68.36      4.07 o 
  -8   5   2       59.71       63.00      2.67 o 
  -7   5   2       24.89       29.74      1.81 o 
  -6   5   2       48.94       50.37      1.85 o 
  -5   5   2       12.98       17.90      0.97 o 
  -4   5   2     3269.55     3687.78     34.44 o 
  -3   5   2       35.01       41.26      2.53 o 
  -2   5   2       82.25       98.58      1.94 o 
  -1   5   2      510.69      550.21      6.16 o 
   0   5   2     1071.59     1095.52     10.97 o 
   1   5   2       87.09       88.23      2.01 o 
   2   5   2       18.54        8.18      0.61 o 
   3   5   2      149.47      155.85      2.46 o 
   4   5   2      207.41      213.30      3.22 o 
   5   5   2        0.07        0.17      0.46 o 
   6   5   2       96.02      108.91      3.22 o 
   7   5   2       65.72       65.22      2.57 o 
   8   5   2        0.03        0.05      1.56 o 
   9   5   2        2.96        4.82      1.79 o 
  10   5   2       61.04       62.62      4.58 o 
  11   5   2        2.56        4.69      1.97 o 
 -11   6   2      386.83      391.00     12.76 o 
 -10   6   2      181.91      178.96     11.69 o 
  -9   6   2      155.74      151.29      6.70 o 
  -8   6   2       85.65       86.74      4.00 o 
  -7   6   2        3.45        3.55      0.96 o 
  -6   6   2     2091.70     2086.42     20.93 o 
  -5   6   2     1484.16     1490.99     15.40 o 
  -4   6   2       42.52       43.79      1.46 o 
  -3   6   2       95.01       79.35      1.88 o 
  -2   6   2     2451.69     2650.38     25.19 o 
  -1   6   2       21.42       14.26      0.79 o 
   0   6   2       66.40       56.98      1.41 o 
   1   6   2      214.90      231.65      3.44 o 
   2   6   2      202.47      215.04      3.32 o 
   3   6   2        0.11       -0.39      0.39 o 
   4   6   2        0.51        2.37      0.74 o 
   5   6   2        1.91        1.93      0.70 o 
   6   6   2       63.65       67.02      2.57 o 
   7   6   2        0.28        0.12      0.78 o 
   8   6   2       89.34       78.18      4.77 o 
   9   6   2       11.18        9.67      2.20 o 
  10   6   2       18.61       18.99      3.13 o 
  11   6   2        2.86        4.30      1.88 o 
 -10   7   2      368.30      366.79     11.98 o 
  -9   7   2       58.30       61.90      4.59 o 
  -8   7   2        4.27        6.95      2.12 o 
  -7   7   2      168.69      165.96      8.06 o 
  -6   7   2        2.95        2.80      0.72 o 
  -5   7   2     1280.86     1266.59     13.65 o 
  -4   7   2       60.85       48.59      1.63 o 
  -3   7   2      100.80       94.66      2.20 o 
  -2   7   2      294.28      260.25      3.90 o 
  -1   7   2       67.94       56.57      2.18 o 
   0   7   2       76.04       74.88      2.04 o 
   1   7   2      962.50     1020.81     13.35 o 
   2   7   2      291.46      254.00      7.58 o 
   3   7   2       20.71       23.19      1.46 o 
   4   7   2      205.40      184.96      4.33 o 
   5   7   2        1.28        3.65      0.91 o 
   6   7   2      415.29      375.80      7.18 o 
   7   7   2      238.71      235.30      5.52 o 
   8   7   2      123.41      117.52      6.01 o 
   9   7   2       61.74       70.46      5.58 o 
  10   7   2       11.59       11.56      2.62 o 
 -10   8   2       40.89       38.20      3.88 o 
  -9   8   2        3.03        2.12      1.89 o 
  -8   8   2       16.02       16.38      2.88 o 
  -7   8   2        4.69        3.51      2.11 o 
  -6   8   2       25.18       27.63      2.22 o 
  -5   8   2      272.65      255.50      5.35 o 
  -4   8   2      154.67      134.99      2.92 o 
  -3   8   2       13.69       11.43      1.53 o 
  -2   8   2      156.39      149.83      2.89 o 
  -1   8   2      312.14      303.79      4.44 o 
   0   8   2       56.10       48.73      1.78 o 
   1   8   2      217.64      187.98      4.27 o 
   2   8   2      602.16      557.51     10.73 o 
   3   8   2       56.88       56.90      2.73 o 
   4   8   2        8.92        5.25      1.11 o 
   5   8   2      135.73      107.22      3.48 o 
   6   8   2       24.97       22.24      1.78 o 
   7   8   2      121.26      107.13      3.69 o 
   8   8   2       46.37       47.48      4.39 o 
   9   8   2       51.82       47.85      4.16 o 
  10   8   2        0.01        3.93      2.61 o 
  -9   9   2      103.82      105.45      9.32 o 
  -8   9   2       69.75       54.64      4.37 o 
  -7   9   2       44.16       41.32      9.08 o 
  -6   9   2       66.96       62.77      2.78 o 
  -5   9   2       20.53       15.01      1.57 o 
  -4   9   2      534.33      481.13      7.32 o 
  -3   9   2      127.02      120.24      3.48 o 
  -2   9   2      124.22      113.41      3.65 o 
  -1   9   2      324.70      317.83      5.38 o 
   0   9   2     1072.62     1063.52     15.35 o 
   1   9   2      108.16      107.01      3.27 o 
   2   9   2      859.72      859.37     12.69 o 
   3   9   2       60.21       56.16      2.47 o 
   4   9   2       74.99       60.15      2.61 o 
   5   9   2       67.11       58.08      5.37 o 
   6   9   2        2.14        4.11      1.15 o 
   7   9   2       36.84       37.31      2.78 o 
   8   9   2        5.71       14.79      4.44 o 
   9   9   2       33.78       42.85      7.18 o 
  -9  10   2        3.02        2.20      1.56 o 
  -8  10   2       35.91       50.48      4.13 o 
  -7  10   2      153.66      154.38     10.96 o 
  -6  10   2      138.15      129.08      4.23 o 
  -5  10   2       67.12       76.01      3.04 o 
  -4  10   2       33.48       34.19      2.60 o 
  -3  10   2     1750.04     1735.38     26.07 o 
  -2  10   2      624.51      582.74     11.20 o 
  -1  10   2        3.39        4.45      0.97 o 
   0  10   2       28.73       27.87      1.80 o 
   1  10   2       60.17       54.42      3.45 o 
   2  10   2       67.91       56.39      2.56 o 
   3  10   2     1081.85      989.22     14.69 o 
   4  10   2        9.24        8.11      1.85 o 
   5  10   2       91.36       84.98      3.35 o 
   6  10   2        6.89       10.72      1.64 o 
   7  10   2      109.23      120.14      4.29 o 
   8  10   2      175.80      199.62     10.90 o 
  -8  11   2       29.96       44.61      4.15 o 
  -7  11   2      233.80      236.33      8.85 o 
  -6  11   2       33.22       29.82      3.22 o 
  -5  11   2       20.40       19.90      2.37 o 
  -4  11   2      277.05      286.66      9.19 o 
  -3  11   2       39.56       50.71      3.91 o 
  -2  11   2       67.98       65.21      5.95 o 
  -1  11   2      519.43      465.93      9.99 o 
   0  11   2      249.48      260.74      7.01 o 
   1  11   2       72.67       74.17      3.03 o 
   2  11   2      428.97      453.36     12.19 o 
   3  11   2       67.85       73.95      4.38 o 
   4  11   2        3.59        3.53      1.20 o 
   5  11   2      374.62      373.51      8.03 o 
   6  11   2       27.55       33.53      2.79 o 
   7  11   2       10.12       10.69      1.78 o 
  -7  12   2        7.35       16.88      4.59 o 
  -6  12   2       51.51       77.82      6.94 o 
  -5  12   2        2.76        2.57      1.67 o 
  -4  12   2       27.05       32.60      5.82 o 
  -3  12   2      260.70      254.22      9.01 o 
  -2  12   2        0.10        0.81      1.47 o 
  -1  12   2        6.13        5.92      1.88 o 
   0  12   2        3.45        3.84      1.74 o 
   1  12   2       15.10       19.32      2.33 o 
   2  12   2        0.25        1.19      1.80 o 
   3  12   2      327.60      333.52      7.63 o 
   4  12   2      230.89      233.44     11.16 o 
   5  12   2        6.18        6.21      2.01 o 
   6  12   2        0.23        0.74      1.18 o 
   7  12   2        0.54        0.10      1.53 o 
  -5  13   2       11.70        6.28      2.33 o 
  -4  13   2        5.58        4.01      2.75 o 
  -3  13   2       50.42       55.56      4.39 o 
  -2  13   2       26.49       31.45      9.95 o 
  -1  13   2       67.55       72.31      5.98 o 
   0  13   2        3.86        6.99      2.73 o 
   1  13   2       61.37       58.06      5.01 o 
   2  13   2       12.86       14.89      2.90 o 
   3  13   2        9.41       20.76      2.91 o 
   4  13   2        5.43        5.94      1.90 o 
   5  13   2       77.25       89.19      5.63 o 
  -2  14   2        5.78        4.96      2.97 o 
  -1  14   2        6.31       13.20      2.70 o 
   0  14   2      221.81      239.22     14.88 o 
 -11   0   3      498.47      445.17     12.71 o 
  -9   0   3        0.10        0.17      0.96 o 
  -7   0   3      432.16      459.62     10.86 o 
  -5   0   3     6705.83     7529.67    119.48 o 
  -3   0   3       16.15       24.40      2.79 o 
  -1   0   3     2241.64     2388.23     30.82 o 
   1   0   3    37637.80    35205.61    842.75 o 
   3   0   3      306.47      313.24     15.38 o 
   5   0   3       16.59       12.72      1.19 o 
   7   0   3        0.03        0.85      0.80 o 
   9   0   3      183.68      182.06      8.46 o 
  11   0   3      243.74      269.10      9.16 o 
 -12   1   3       14.83       14.15      1.93 o 
 -11   1   3       22.42       22.25      2.05 o 
 -10   1   3      121.39      113.87      3.86 o 
  -9   1   3        1.07        1.21      0.73 o 
  -8   1   3       92.27       77.80      2.79 o 
  -7   1   3       24.17       24.90      1.50 o 
  -6   1   3       50.01       52.16      2.71 o 
  -5   1   3      229.77      229.93      4.34 o 
  -4   1   3      307.35      351.26      4.57 o 
  -3   1   3      725.21      745.63      7.47 o 
  -2   1   3     1519.45     1535.57     21.08 o 
  -1   1   3      372.62      371.03      3.98 o 
   0   1   3     3106.26     3342.83     30.27 o 
   1   1   3    10069.41    10601.39     95.39 o 
   2   1   3    29597.69    29853.68    267.69 o 
   3   1   3      181.97      164.82      2.27 o 
   4   1   3      469.36      508.67      5.91 o 
   5   1   3       30.77       25.57      1.07 o 
   6   1   3       31.87       27.14      1.08 o 
   7   1   3      492.84      492.82      7.11 o 
   8   1   3      127.74      133.55      2.89 o 
   9   1   3        2.56        5.77      1.14 o 
  10   1   3      427.56      439.74      9.94 o 
  11   1   3        3.74        8.89      2.21 o 
  12   1   3      119.27      121.95      6.35 o 
 -12   2   3      105.72      113.33      4.35 o 
 -11   2   3       40.21       38.45      2.43 o 
 -10   2   3      240.35      219.11      5.59 o 
  -9   2   3      121.81      100.23      3.45 o 
  -8   2   3      405.11      404.61      7.45 o 
  -7   2   3        0.06        0.24      0.54 o 
  -6   2   3     1078.94     1076.21     14.44 o 
  -5   2   3      209.19      227.19      3.07 o 
  -4   2   3     4389.00     4822.96     43.82 o 
  -3   2   3       47.55       51.11      1.13 o 
  -2   2   3     4150.07     4360.93     39.43 o 
  -1   2   3      524.11      537.52      5.56 o 
   0   2   3       23.73       26.82      0.67 o 
   1   2   3     2243.41     2375.37     24.03 o 
   2   2   3       48.21       41.41      0.91 o 
   3   2   3        6.14       11.30      0.90 o 
   4   2   3      354.03      359.38      4.48 o 
   5   2   3        0.00        0.39      0.40 o 
   6   2   3        8.38        9.32      0.82 o 
   7   2   3       12.47       14.42      1.05 o 
   8   2   3      560.51      528.31     15.58 o 
   9   2   3        6.54        5.22      2.05 o 
  10   2   3      126.17      133.27      6.12 o 
  11   2   3      236.21      245.66     11.32 o 
  12   2   3        0.29        0.47      1.73 o 
 -12   3   3        4.14        5.44      1.89 o 
 -11   3   3       52.83       49.13      2.77 o 
 -10   3   3        0.07        0.87      0.90 o 
  -9   3   3       38.16       34.05      2.10 o 
  -8   3   3       30.99       38.82      2.06 o 
  -7   3   3       44.94       44.33      2.07 o 
  -6   3   3       34.17       28.64      1.59 o 
  -5   3   3      149.79      148.65      2.52 o 
  -4   3   3      102.02      106.05      1.93 o 
  -3   3   3     1989.14     2060.88     19.46 o 
  -2   3   3     1496.27     1732.83     16.43 o 
  -1   3   3       53.72       54.10      1.15 o 
   0   3   3       75.79       74.06      1.27 o 
   1   3   3      480.68      502.14      6.91 o 
   2   3   3     2807.81     2844.17     32.38 o 
   3   3   3     2147.27     2345.96     22.00 o 
   4   3   3        3.39        4.94      0.56 o 
   5   3   3      141.36      144.78      4.04 o 
   6   3   3       98.86      106.28      2.31 o 
   7   3   3       37.96       34.37      1.40 o 
   8   3   3        0.59        0.02      0.68 o 
   9   3   3       62.79       66.41      4.27 o 
  10   3   3       72.12       74.18      4.80 o 
  11   3   3      132.50      125.50      6.39 o 
  12   3   3       23.99       25.50      3.73 o 
 -12   4   3       20.82       28.62      2.82 o 
 -11   4   3       27.85       31.71      2.44 o 
 -10   4   3      280.57      278.98      6.59 o 
  -9   4   3      101.01      107.68      3.69 o 
  -8   4   3      156.30      143.65      4.07 o 
  -7   4   3       58.36       57.01      2.73 o 
  -6   4   3        0.27        1.42      0.65 o 
  -5   4   3        0.33        1.07      0.63 o 
  -4   4   3      477.44      487.66      5.83 o 
  -3   4   3       12.41       19.58      0.87 o 
  -2   4   3       43.33       51.95      1.30 o 
  -1   4   3       29.09       26.70      0.88 o 
   0   4   3      217.30      224.12      2.92 o 
   1   4   3      632.23      554.74      7.76 o 
   2   4   3      653.02      685.38      9.31 o 
   3   4   3      351.34      358.86      4.29 o 
   4   4   3      461.95      473.26      6.66 o 
   5   4   3       58.69       66.13      1.86 o 
   6   4   3       29.22       26.40      1.59 o 
   7   4   3       50.72       47.57      2.62 o 
   8   4   3        2.91        3.24      0.97 o 
   9   4   3      230.20      228.62      8.54 o 
  10   4   3       25.22       27.68      3.31 o 
  11   4   3       37.55       40.49      3.83 o 
 -11   5   3        2.67        3.49      1.83 o 
 -10   5   3       58.94       58.46      2.94 o 
  -9   5   3       89.78       99.22      3.86 o 
  -8   5   3       22.47       21.72      3.29 o 
  -7   5   3     1164.91     1163.07     16.19 o 
  -6   5   3      171.37      146.31      5.16 o 
  -5   5   3        0.00        1.06      0.46 o 
  -4   5   3      414.30      449.82      5.66 o 
  -3   5   3       31.26       38.74      1.25 o 
  -2   5   3      662.70      646.38      7.21 o 
  -1   5   3     1280.66     1411.74     13.93 o 
   0   5   3        0.59        0.05      0.31 o 
   1   5   3      990.77     1012.68     13.08 o 
   2   5   3     4200.75     4521.14     45.46 o 
   3   5   3      121.73      134.87      2.53 o 
   4   5   3        1.77        0.55      0.59 o 
   5   5   3       93.71      108.13      5.35 o 
   6   5   3      124.66      132.32      3.60 o 
   7   5   3       36.55       34.99      1.90 o 
   8   5   3      134.74      134.30      4.00 o 
   9   5   3       70.04       64.07      6.13 o 
  10   5   3        6.73        4.88      1.95 o 
  11   5   3        3.04        4.63      1.89 o 
 -11   6   3        8.21        6.28      2.21 o 
 -10   6   3      100.77      119.85      6.29 o 
  -9   6   3      162.21      154.04      4.62 o 
  -8   6   3       68.03       66.09      2.81 o 
  -7   6   3       68.21       70.45      2.81 o 
  -6   6   3      558.11      541.00      9.03 o 
  -5   6   3      682.64      576.51     12.66 o 
  -4   6   3       51.58       50.27      1.57 o 
  -3   6   3      525.03      554.38      6.70 o 
  -2   6   3      420.11      415.97      5.30 o 
  -1   6   3      397.89      407.12      5.06 o 
   0   6   3      188.56      194.38      3.62 o 
   1   6   3     1998.65     2142.50     22.68 o 
   2   6   3      116.76      118.80      3.08 o 
   3   6   3      144.80      133.25      3.41 o 
   4   6   3      127.70      120.27      4.07 o 
   5   6   3      260.47      270.07      5.56 o 
   6   6   3      164.27      154.47      6.48 o 
   7   6   3        1.45        1.10      0.81 o 
   8   6   3      401.90      408.60      7.98 o 
   9   6   3       25.99       29.74      3.22 o 
  10   6   3        2.02        2.77      1.83 o 
 -10   7   3      179.54      180.01      9.34 o 
  -9   7   3        6.68        9.67      3.19 o 
  -8   7   3       35.31       35.48      3.22 o 
  -7   7   3      711.77      701.87     11.42 o 
  -6   7   3      139.43      124.55      3.20 o 
  -5   7   3       61.40       57.58      1.86 o 
  -4   7   3      179.22      184.99      3.37 o 
  -3   7   3      506.92      473.95      6.15 o 
  -2   7   3      213.45      201.50      3.46 o 
  -1   7   3      902.32      904.74      9.83 o 
   0   7   3        3.24        6.77      0.79 o 
   1   7   3      201.30      196.07     16.68 o 
   2   7   3       41.85       39.50      1.85 o 
   3   7   3       62.06       52.33      2.19 o 
   4   7   3        3.35        6.30      1.03 o 
   5   7   3       29.64       28.38      1.76 o 
   6   7   3      840.25      816.32     12.50 o 
   7   7   3       11.71        8.25      1.33 o 
   8   7   3      200.37      192.35      5.16 o 
   9   7   3        0.25        1.64      1.61 o 
  10   7   3        0.00        1.89      1.83 o 
 -10   8   3        9.38       13.08      2.72 o 
  -9   8   3       11.26       14.18      2.63 o 
  -8   8   3       95.35      103.07      5.70 o 
  -7   8   3       22.73       20.10      2.16 o 
  -6   8   3      142.63      128.69      4.59 o 
  -5   8   3      457.89      424.94      6.11 o 
  -4   8   3      428.05      384.26      8.52 o 
  -3   8   3        2.88        2.83      0.59 o 
  -2   8   3        1.41        0.89      0.51 o 
  -1   8   3      446.81      458.81      6.69 o 
   0   8   3       19.69       18.48      1.48 o 
   1   8   3     1526.90     1532.51     19.80 o 
   2   8   3      259.89      239.85      5.17 o 
   3   8   3       52.24       59.63      2.48 o 
   4   8   3        0.05        1.12      0.76 o 
   5   8   3      128.04      103.87      3.47 o 
   6   8   3      135.88      137.06      4.17 o 
   7   8   3       13.20       19.27      1.98 o 
   8   8   3       43.74       40.35      2.91 o 
   9   8   3       19.65       28.04      3.88 o 
 -10   9   3       99.52      127.30     10.20 o 
  -9   9   3       44.02       43.33      3.80 o 
  -8   9   3      148.83      153.03     10.13 o 
  -7   9   3       28.12       32.11      3.31 o 
  -6   9   3        2.37        1.19      1.34 o 
  -5   9   3      113.90      110.02      3.13 o 
  -4   9   3        0.90        3.20      0.73 o 
  -3   9   3      225.17      215.10      4.33 o 
  -2   9   3     1337.04     1379.13     18.25 o 
  -1   9   3       60.64       57.69      2.37 o 
   0   9   3      717.96      686.26     10.66 o 
   1   9   3       49.81       42.83      2.15 o 
   2   9   3       43.68       50.80      3.64 o 
   3   9   3        1.53       -0.02      0.71 o 
   4   9   3      315.63      268.15      6.03 o 
   5   9   3        2.75        3.89      1.10 o 
   6   9   3      282.01      260.36      6.63 o 
   7   9   3        0.50       -0.76      0.90 o 
   8   9   3       55.59       55.47      3.49 o 
   9   9   3        0.59        3.25      1.89 o 
  -9  10   3        5.61       10.44      2.48 o 
  -8  10   3       17.13       21.72      3.40 o 
  -7  10   3       29.80       28.90      3.46 o 
  -6  10   3       12.24       14.63      2.44 o 
  -5  10   3      363.42      343.29      8.10 o 
  -4  10   3       91.83       97.19      3.37 o 
  -3  10   3       47.54       40.26      2.54 o 
  -2  10   3       62.24       54.77      2.48 o 
  -1  10   3       12.90       14.53      1.58 o 
   0  10   3        0.01        0.83      0.80 o 
   1  10   3      100.31       94.42      3.33 o 
   2  10   3        2.11        1.07      0.85 o 
   3  10   3      193.83      205.12      5.50 o 
   4  10   3       31.74       22.42      1.93 o 
   5  10   3      212.31      203.24      5.99 o 
   6  10   3      118.22      111.23      6.00 o 
   7  10   3      110.66      115.21      4.25 o 
   8  10   3       48.18       51.78      4.45 o 
  -8  11   3        6.44        9.62      3.67 o 
  -7  11   3       46.01       42.91      5.87 o 
  -5  11   3       13.47       17.91      2.69 o 
  -4  11   3       46.96       44.73      3.47 o 
  -3  11   3      180.49      170.85      6.75 o 
  -2  11   3        4.28        7.16      1.55 o 
  -1  11   3       39.23       37.53      2.63 o 
   0  11   3        5.35        7.40      1.28 o 
   1  11   3       79.22       74.83      3.10 o 
   2  11   3       90.57       85.44      3.38 o 
   3  11   3      457.72      420.68      8.43 o 
   4  11   3        2.96        1.77      1.03 o 
   5  11   3      125.57      116.35      5.97 o 
   6  11   3      200.66      203.55      5.84 o 
   7  11   3       10.50       11.18      1.80 o 
  -5  12   3       55.01       62.50      5.21 o 
  -4  12   3        1.42        3.90      1.68 o 
  -3  12   3        9.49       12.62      2.44 o 
  -2  12   3      104.81      111.30      5.73 o 
  -1  12   3        2.62        3.55      2.48 o 
   0  12   3       70.17       60.02      3.50 o 
   1  12   3       25.80       30.76      2.67 o 
   2  12   3       54.68       47.80      2.99 o 
   3  12   3       10.70       13.21      1.78 o 
   4  12   3       77.47       81.96      3.61 o 
   5  12   3       64.59       66.96      3.82 o 
   6  12   3       18.77       29.61      2.64 o 
  -5  13   3       55.23       74.85      5.09 o 
  -4  13   3       10.98       17.27      5.52 o 
  -3  13   3       42.84       46.61      4.03 o 
  -2  13   3       12.58       16.13      4.64 o 
  -1  13   3       43.73       53.08      4.30 o 
   0  13   3        7.89        9.40      2.35 o 
   1  13   3        0.51       -0.80      1.42 o 
   2  13   3       24.79       25.35      2.99 o 
   3  13   3       36.44       47.59      3.45 o 
   4  13   3        1.37        3.36      1.72 o 
   5  13   3       46.68       47.50      7.56 o 
 -12   0   4       40.14       38.07      6.96 o 
 -10   0   4        2.38        2.58      2.44 o 
  -8   0   4      524.39      521.07     13.45 o 
  -6   0   4       34.35       37.00      3.29 o 
  -4   0   4       73.52       91.59      3.34 o 
  -2   0   4     2233.49     2364.63     30.90 o 
   0   0   4      923.66      926.76     12.86 o 
   2   0   4       17.18       28.91      1.25 o 
   4   0   4     2434.78     2605.19     34.76 o 
   6   0   4       67.42       60.37      2.47 o 
   8   0   4      342.86      339.12      7.48 o 
  10   0   4      781.12      814.15     18.18 o 
 -12   1   4       25.25       20.43      2.26 o 
 -11   1   4       46.21       52.63      2.81 o 
 -10   1   4       29.63       29.98      2.60 o 
  -9   1   4       90.57       78.51      3.04 o 
  -8   1   4       80.02       78.97      3.72 o 
  -7   1   4      540.52      528.14     10.43 o 
  -6   1   4        8.44        7.65      1.00 o 
  -5   1   4      143.32      146.25      3.35 o 
  -4   1   4     1253.83     1368.78     14.82 o 
  -3   1   4        1.03        0.82      0.41 o 
  -2   1   4     2276.79     2426.69     22.41 o 
  -1   1   4      193.17      187.89      3.46 o 
   0   1   4     2716.69     2701.82     24.79 o 
   1   1   4      342.92      382.19      4.30 o 
   2   1   4     1558.73     1742.01     18.10 o 
   3   1   4      543.80      552.10      6.13 o 
   4   1   4        0.03        0.22      0.34 o 
   5   1   4        4.76        6.27      0.69 o 
   6   1   4      119.72      106.50      2.40 o 
   7   1   4       87.43       78.69      2.01 o 
   8   1   4       11.53       11.47      1.05 o 
   9   1   4       46.31       46.56      2.72 o 
  10   1   4      306.52      304.90      9.63 o 
  11   1   4        1.16        2.00      1.70 o 
  12   1   4       63.51       71.43      7.12 o 
 -12   2   4       10.63       11.88      1.86 o 
 -11   2   4       26.08       26.18      2.18 o 
 -10   2   4        2.35        1.12      0.86 o 
  -9   2   4       23.85       17.80      1.73 o 
  -8   2   4      403.66      363.62      7.01 o 
  -7   2   4      525.90      512.40      8.49 o 
  -6   2   4        0.53        1.25      0.61 o 
  -5   2   4       93.98       85.24      2.17 o 
  -4   2   4        5.56        4.55      0.45 o 
  -3   2   4       20.03       34.20      1.04 o 
  -2   2   4        2.46        1.91      0.66 o 
  -1   2   4      722.35      704.93      7.22 o 
   0   2   4       69.60       63.36      1.20 o 
   1   2   4      148.10      187.95      2.74 o 
   2   2   4       39.25       35.23      0.89 o 
   3   2   4      899.80      961.91      9.79 o 
   4   2   4     1692.96     1882.14     18.22 o 
   5   2   4      446.57      447.64      5.58 o 
   6   2   4       60.38       55.17      1.64 o 
   7   2   4      201.57      193.60      5.03 o 
   8   2   4       54.97       56.74      2.42 o 
   9   2   4        3.56        2.58      1.50 o 
  10   2   4       32.34       33.72      3.21 o 
  11   2   4      602.14      614.70     16.05 o 
  12   2   4        7.05        5.54      2.21 o 
 -12   3   4       79.95       78.15      3.69 o 
 -11   3   4        6.80        8.06      1.43 o 
 -10   3   4        5.33        3.95      1.12 o 
  -9   3   4        0.95       -0.22      0.80 o 
  -8   3   4        8.36        8.78      1.25 o 
  -7   3   4       13.09       15.46      1.41 o 
  -6   3   4        3.66        2.47      0.71 o 
  -5   3   4       10.59       19.97      2.10 o 
  -4   3   4     1022.05     1106.07     11.24 o 
  -3   3   4      217.22      233.14      3.20 o 
  -2   3   4     2802.17     2908.37     26.94 o 
  -1   3   4       59.68       51.79      1.17 o 
   0   3   4     1858.65     1936.84     18.21 o 
   1   3   4      375.66      395.43      5.93 o 
   2   3   4     1895.71     2017.28     21.03 o 
   3   3   4     1322.59     1358.53     18.64 o 
   4   3   4     9072.17     9932.01     97.40 o 
   5   3   4      376.30      385.24      5.00 o 
   6   3   4      132.10      147.51      3.69 o 
   7   3   4      206.50      210.85      5.44 o 
   8   3   4       62.47       59.58      2.53 o 
   9   3   4      178.56      187.13      7.45 o 
  10   3   4      815.88      813.98     19.58 o 
  11   3   4        2.16        2.65      1.91 o 
  12   3   4       12.78       16.26      4.22 o 
 -12   4   4        1.14        1.62      1.69 o 
 -11   4   4       31.94       36.26      2.50 o 
 -10   4   4        2.68        3.18      1.20 o 
  -9   4   4      817.64      797.52     12.80 o 
  -8   4   4     3351.35     3282.80     40.01 o 
  -7   4   4        0.00       -0.20      0.63 o 
  -6   4   4       17.64       17.06      1.43 o 
  -5   4   4      450.92      415.13      5.28 o 
  -4   4   4       26.36       28.41      1.06 o 
  -3   4   4     3107.49     3528.38     32.70 o 
  -2   4   4      292.57      339.87      4.26 o 
  -1   4   4      717.00      786.33      8.24 o 
   0   4   4       35.26       46.31      1.03 o 
   1   4   4     1576.86     1508.01     18.32 o 
   2   4   4      751.15      770.40     12.08 o 
   3   4   4      874.29      887.20     11.94 o 
   4   4   4      374.24      385.00      6.50 o 
   5   4   4      127.68      104.91      3.02 o 
   6   4   4       11.43       17.97      1.62 o 
   7   4   4       72.20       80.42      3.79 o 
   8   4   4       84.63       90.25      3.19 o 
   9   4   4      167.14      150.79      5.44 o 
  10   4   4      131.23      132.22      5.32 o 
  11   4   4       87.27       84.71      5.42 o 
 -12   5   4      191.60      221.74     12.52 o 
 -11   5   4       25.42       20.61      2.21 o 
 -10   5   4       52.32       49.85      2.76 o 
  -9   5   4      326.59      328.99      9.31 o 
  -8   5   4      824.45      826.64     12.90 o 
  -7   5   4      344.64      328.04      6.55 o 
  -6   5   4     2481.71     2491.63     30.60 o 
  -5   5   4       13.10        9.57      0.88 o 
  -4   5   4        7.29       12.61      0.87 o 
  -3   5   4      465.22      476.73      5.84 o 
  -2   5   4      817.16      852.23      9.15 o 
  -1   5   4      153.33      124.09      2.20 o 
   0   5   4      398.66      464.84      5.34 o 
   1   5   4       13.54       16.77      1.13 o 
   2   5   4      290.04      302.13      5.39 o 
   3   5   4      669.85      679.98      9.87 o 
   4   5   4       68.21       69.19      2.41 o 
   5   5   4        8.11       13.08      1.34 o 
   6   5   4       15.79       17.76      1.60 o 
   7   5   4        7.40       11.04      1.39 o 
   8   5   4       73.99       68.87      2.89 o 
   9   5   4      469.14      499.43     13.94 o 
  10   5   4      110.94       99.45      5.80 o 
  11   5   4        2.20        2.87      1.99 o 
 -11   6   4       51.27       47.80      4.22 o 
 -10   6   4        5.74        5.21      1.73 o 
  -9   6   4       17.65       17.68      1.90 o 
  -8   6   4      270.14      265.68      6.13 o 
  -7   6   4       19.42       18.77      1.60 o 
  -6   6   4        5.37        9.18      1.24 o 
  -5   6   4      575.12      571.04      8.09 o 
  -4   6   4      162.37      127.42      2.63 o 
  -3   6   4      408.05      411.81      5.42 o 
  -2   6   4      106.99      118.95      2.36 o 
  -1   6   4      551.97      539.83      6.39 o 
   0   6   4       25.53       23.94      1.08 o 
   1   6   4      872.34      880.35     12.11 o 
   2   6   4      215.91      204.16      4.98 o 
   3   6   4       92.38       88.41      2.79 o 
   4   6   4        0.12        1.41      0.68 o 
   5   6   4       72.25       71.26      2.68 o 
   6   6   4        2.11        2.06      0.98 o 
   7   6   4       12.65       14.56      1.64 o 
   8   6   4      130.14      116.69      3.90 o 
   9   6   4       58.13       63.70      4.99 o 
  10   6   4       68.91       78.23      5.25 o 
 -10   7   4      218.74      237.23      9.26 o 
  -9   7   4        0.01        0.60      1.20 o 
  -8   7   4       60.61       55.70      2.86 o 
  -7   7   4        7.82        8.48      1.35 o 
  -6   7   4      100.95       97.82      4.92 o 
  -5   7   4      132.36      131.50      2.89 o 
  -4   7   4      246.52      216.04      3.76 o 
  -3   7   4        6.49        7.68      0.83 o 
  -2   7   4       47.07       40.73      1.42 o 
  -1   7   4       62.14       52.10      1.75 o 
   0   7   4        2.04        0.45      0.93 o 
   1   7   4      388.04      352.63      6.38 o 
   2   7   4       15.37       10.76      1.37 o 
   3   7   4      412.16      380.46      6.95 o 
   4   7   4       86.83       77.99      2.82 o 
   5   7   4      200.94      175.12      4.53 o 
   6   7   4       66.66       63.01      2.76 o 
   7   7   4      343.95      352.87      7.35 o 
   8   7   4      166.26      161.55      6.16 o 
   9   7   4      111.02       98.27      5.90 o 
  10   7   4       18.63       20.14      3.19 o 
 -10   8   4       17.16       22.81      3.44 o 
  -9   8   4       20.24       27.79      3.38 o 
  -8   8   4        4.16        4.41      1.44 o 
  -7   8   4       40.35       45.53      2.38 o 
  -6   8   4        3.16        3.25      1.02 o 
  -5   8   4      316.82      299.81      4.91 o 
  -4   8   4      340.50      357.49      5.38 o 
  -3   8   4       34.98       35.76      1.48 o 
  -2   8   4      407.34      412.84      8.36 o 
  -1   8   4       24.93       26.07      1.65 o 
   0   8   4      392.91      384.59      6.96 o 
   1   8   4      976.40      956.66     13.65 o 
   2   8   4      479.82      467.73      8.13 o 
   3   8   4      187.22      179.87      4.57 o 
   4   8   4       97.48       74.81      2.93 o 
   5   8   4       14.83       12.11      1.49 o 
   6   8   4        1.04        1.45      0.94 o 
   7   8   4       93.76       85.97      3.47 o 
   8   8   4        2.01        5.19      1.24 o 
   9   8   4       38.49       42.97      7.47 o 
  -9   9   4       23.85       27.74      9.31 o 
  -8   9   4       10.64        7.43      2.10 o 
  -7   9   4       43.53       40.25      7.34 o 
  -6   9   4       36.06       40.22      2.74 o 
  -5   9   4      103.41       91.92      2.60 o 
  -4   9   4      212.90      213.04      6.33 o 
  -3   9   4        1.83        1.66      0.85 o 
  -2   9   4      488.63      461.72      8.08 o 
  -1   9   4      311.80      287.49      5.96 o 
   0   9   4      491.52      469.53      8.29 o 
   1   9   4      327.87      310.74      6.40 o 
   2   9   4      379.97      375.45      7.30 o 
   3   9   4      201.92      181.20      4.79 o 
   4   9   4        0.78        2.28      0.95 o 
   5   9   4      112.31       92.78      3.50 o 
   6   9   4       27.89       25.87      2.19 o 
   7   9   4        6.27        5.64      1.36 o 
   8   9   4        7.80       11.67      1.72 o 
  -9  10   4       43.25       43.54      4.00 o 
  -8  10   4      182.90      216.57     11.16 o 
  -7  10   4        1.16        0.07      2.20 o 
  -6  10   4       95.69       86.99      7.01 o 
  -5  10   4      302.54      286.84      7.23 o 
  -4  10   4      594.57      563.55     11.12 o 
  -3  10   4      146.64      148.52      5.63 o 
  -2  10   4       11.68        6.52      1.27 o 
  -1  10   4      167.78      163.92      4.47 o 
   0  10   4       41.13       34.20      2.09 o 
   1  10   4       67.02       60.54      2.74 o 
   2  10   4       88.91       82.30      3.20 o 
   3  10   4       43.63       38.53      2.56 o 
   4  10   4      156.45      146.10      4.51 o 
   5  10   4        3.84        4.62      1.24 o 
   6  10   4       14.54       18.65      3.07 o 
   7  10   4        2.07        0.58      1.13 o 
   8  10   4       20.98       22.55      2.97 o 
  -8  11   4        8.07        7.78      2.86 o 
  -5  11   4       24.67       29.01      3.03 o 
  -4  11   4        0.00       -0.39      1.28 o 
  -3  11   4        9.73       10.48      1.73 o 
  -2  11   4       33.40       32.44      2.54 o 
  -1  11   4      137.12      137.23      4.23 o 
   0  11   4      157.58      154.92      4.83 o 
   1  11   4        0.88        2.14      1.01 o 
   2  11   4        5.60        5.22      1.31 o 
   3  11   4       89.53       99.90      3.80 o 
   4  11   4       51.65       59.39      3.00 o 
   5  11   4       97.93       98.32      4.20 o 
   6  11   4       44.94       53.74      2.99 o 
   7  11   4       49.21       52.35      3.11 o 
  -5  12   4        6.16        5.32      3.05 o 
  -4  12   4       52.61       52.97      4.01 o 
  -3  12   4       23.15       30.41      4.86 o 
  -2  12   4      149.45      145.77      6.65 o 
  -1  12   4      132.18      119.20      4.91 o 
   0  12   4       35.24       35.16      2.85 o 
   1  12   4       28.53       39.83      2.47 o 
   2  12   4       23.76       23.69      2.31 o 
   3  12   4       86.53       97.30      3.93 o 
   4  12   4      336.24      342.03      8.24 o 
   5  12   4       23.56       14.92      2.03 o 
   6  12   4      256.53      296.85      8.63 o 
  -5  13   4      103.23      129.32      9.43 o 
  -4  13   4       14.75       17.94      3.60 o 
  -3  13   4       14.38       13.52      2.71 o 
  -2  13   4        0.00        2.37      1.78 o 
  -1  13   4      210.09      240.36     14.79 o 
   0  13   4      381.97      427.99     11.12 o 
   1  13   4       14.19       10.63      2.05 o 
   2  13   4       84.86       90.11      4.63 o 
   3  13   4        0.06        2.89      1.28 o 
   4  13   4       81.22       88.80      5.55 o 
 -11   0   5       37.79       35.13      7.08 o 
  -9   0   5      197.47      162.03      9.97 o 
  -7   0   5      665.46      678.07     18.59 o 
  -5   0   5      108.65      100.57      6.72 o 
  -3   0   5        5.73        0.99      0.64 o 
  -1   0   5      193.87      200.56      3.89 o 
   1   0   5        6.98        2.81      0.58 o 
   3   0   5     2654.66     2836.72     37.60 o 
   5   0   5      910.39      951.06     14.61 o 
   7   0   5       75.71       69.70      4.85 o 
   9   0   5        1.97        0.12      1.16 o 
 -12   1   5        8.47        9.14      1.67 o 
 -11   1   5       29.77       29.18      2.53 o 
 -10   1   5      114.93       99.34      3.68 o 
  -9   1   5      415.52      323.05      6.85 o 
  -8   1   5      497.50      465.31      8.33 o 
  -7   1   5       75.07       68.33      2.55 o 
  -6   1   5      228.71      226.52      5.36 o 
  -5   1   5      245.17      240.61      4.69 o 
  -4   1   5      902.75      944.63      9.59 o 
  -3   1   5     1476.80     1671.15     16.00 o 
  -2   1   5        1.17        2.40      0.47 o 
  -1   1   5      129.96      117.83      1.94 o 
   0   1   5      654.22      647.14      6.85 o 
   1   1   5      581.85      596.77      6.43 o 
   2   1   5       46.88       40.61      1.78 o 
   3   1   5      263.41      307.31      4.02 o 
   4   1   5      514.08      533.06      6.30 o 
   5   1   5       19.03       17.20      1.02 o 
   6   1   5        4.67        5.08      0.72 o 
   7   1   5        2.34        2.97      0.71 o 
   8   1   5       79.33       71.08      2.73 o 
   9   1   5       52.68       51.58      3.58 o 
  10   1   5       15.12       19.35      2.09 o 
  11   1   5       14.29       14.65      3.38 o 
 -12   2   5       14.69       19.63      2.23 o 
 -11   2   5       20.64       21.76      2.21 o 
 -10   2   5       31.62       32.52      2.23 o 
  -9   2   5        9.05        9.82      1.42 o 
  -8   2   5       26.74       25.59      1.73 o 
  -7   2   5      226.87      219.12      4.91 o 
  -6   2   5       58.07       76.04      2.55 o 
  -5   2   5      190.51      184.36      4.01 o 
  -4   2   5      131.71      163.75      2.50 o 
  -3   2   5     2106.42     2287.81     21.57 o 
  -2   2   5     2438.32     2716.39     25.28 o 
  -1   2   5      889.99     1001.33     10.15 o 
   0   2   5      201.31      225.81      2.98 o 
   1   2   5       97.99      104.82      1.76 o 
   2   2   5      399.38      381.79      4.97 o 
   3   2   5     3901.81     4327.76     39.75 o 
   4   2   5      231.08      253.99      3.92 o 
   5   2   5      157.71      156.49      2.79 o 
   6   2   5      557.72      553.52      7.70 o 
   7   2   5        0.05        0.48      0.70 o 
   8   2   5      158.10      154.63      4.15 o 
   9   2   5      183.51      170.04      5.25 o 
  10   2   5       70.76       76.11      4.64 o 
  11   2   5       30.03       31.15      3.25 o 
 -12   3   5       14.74       15.08      5.45 o 
 -11   3   5        2.69        4.06      1.24 o 
 -10   3   5       49.30       46.25      2.59 o 
  -9   3   5      107.32       78.55      3.43 o 
  -8   3   5       48.57       57.25      2.57 o 
  -7   3   5       46.16       41.50      2.04 o 
  -6   3   5      262.51      244.09      5.05 o 
  -5   3   5      240.83      225.27      4.60 o 
  -4   3   5      134.72      111.40      2.08 o 
  -3   3   5       11.19        8.99      0.67 o 
  -2   3   5       50.31       42.41      1.18 o 
  -1   3   5        0.08        1.23      0.38 o 
   0   3   5     1062.29     1103.48     10.98 o 
   1   3   5     1029.41     1106.31     13.38 o 
   2   3   5      778.40      817.96      9.50 o 
   3   3   5     2192.32     2387.54     22.60 o 
   4   3   5      436.58      439.33      6.07 o 
   5   3   5      113.75       95.11      4.18 o 
   6   3   5        0.48        0.36      0.65 o 
   7   3   5        9.11       12.47      1.42 o 
   8   3   5      162.82      159.53      4.35 o 
   9   3   5      235.90      234.58     11.87 o 
  10   3   5        8.14        9.23      2.55 o 
  11   3   5      187.36      191.48      8.12 o 
 -12   4   5       50.04       57.31      4.68 o 
 -11   4   5        9.49       11.42      1.77 o 
 -10   4   5        0.08       -0.08      0.91 o 
  -9   4   5        5.31        5.61      1.21 o 
  -8   4   5      314.36      296.73      6.40 o 
  -7   4   5      784.04      770.72     11.83 o 
  -6   4   5       58.20       56.92      2.34 o 
  -5   4   5      765.14      735.38     18.80 o 
  -4   4   5        5.73        8.86      0.75 o 
  -3   4   5      251.22      337.46      4.42 o 
  -2   4   5     2270.72     2635.75     24.86 o 
  -1   4   5       92.92      118.33      2.08 o 
   0   4   5       25.29       23.26      0.77 o 
   1   4   5      530.46      539.18      7.97 o 
   2   4   5      333.72      323.10      5.59 o 
   3   4   5       15.91        7.05      1.13 o 
   4   4   5      392.37      363.21     11.64 o 
   5   4   5        2.25        2.04      0.76 o 
   6   4   5       86.92       95.86      3.09 o 
   7   4   5        0.50        1.76      0.86 o 
   8   4   5       37.63       45.58      3.50 o 
   9   4   5      287.56      278.48      9.54 o 
  10   4   5       26.68       35.59      3.52 o 
  11   4   5       14.99       16.37      3.06 o 
 -11   5   5        0.00       -0.17      1.11 o 
 -10   5   5       32.22       26.91      2.34 o 
  -9   5   5      284.48      288.38      9.17 o 
  -8   5   5      262.46      234.65      5.67 o 
  -7   5   5       38.14       40.64      2.11 o 
  -6   5   5       67.15       61.71      2.48 o 
  -5   5   5       40.64       39.77      1.59 o 
  -4   5   5      475.42      446.99      5.73 o 
  -3   5   5      107.49      133.05      2.51 o 
  -2   5   5      192.23      183.33      2.95 o 
  -1   5   5      181.60      152.85      2.52 o 
   0   5   5      627.10      644.58      7.65 o 
   1   5   5       56.13       44.94      2.05 o 
   2   5   5       99.38       95.93      2.80 o 
   3   5   5      319.45      284.28      5.46 o 
   4   5   5      948.96      960.19     13.42 o 
   5   5   5       15.44       18.59      2.03 o 
   6   5   5       57.27       51.99      2.38 o 
   7   5   5      120.05      108.52      3.91 o 
   8   5   5        2.66        2.40      1.33 o 
   9   5   5        3.61        3.83      1.79 o 
  10   5   5        0.00        0.40      3.84 o 
 -11   6   5        0.39        3.69      1.34 o 
 -10   6   5       59.47       66.02      3.45 o 
  -9   6   5       23.67       21.55      2.01 o 
  -8   6   5      131.20      122.83      3.99 o 
  -7   6   5       92.75       96.16      3.35 o 
  -6   6   5       19.35       16.46      1.54 o 
  -5   6   5      275.33      235.92      4.37 o 
  -4   6   5       38.86       31.02      1.28 o 
  -3   6   5      441.38      442.19     10.03 o 
  -2   6   5      282.29      285.40      4.40 o 
  -1   6   5      130.61      154.15      2.99 o 
   0   6   5      132.32      126.20      4.03 o 
   1   6   5      187.30      201.46      5.86 o 
   2   6   5      135.46      119.56      3.30 o 
   3   6   5       10.27       10.29      1.20 o 
   4   6   5      104.65      102.00      3.19 o 
   5   6   5       40.80       47.98      2.29 o 
   6   6   5       76.31       67.35      2.78 o 
   7   6   5      144.59      142.41      4.30 o 
   8   6   5       65.18       59.92      2.87 o 
   9   6   5       43.69       40.82      3.80 o 
  10   6   5        1.20        0.68      4.11 o 
 -10   7   5       34.63       46.89      3.30 o 
  -9   7   5       18.07       23.07      2.55 o 
  -8   7   5       11.51       15.84      1.83 o 
  -7   7   5        0.33        1.16      1.30 o 
  -6   7   5        4.57        3.06      0.94 o 
  -5   7   5       13.19       12.93      1.10 o 
  -4   7   5     1733.77     1743.81     19.66 o 
  -3   7   5      664.48      659.33      7.95 o 
  -2   7   5      135.17      122.07      6.83 o 
  -1   7   5        4.99        3.69      0.88 o 
   0   7   5     1766.89     1774.41     31.46 o 
   1   7   5      548.58      528.56      8.63 o 
   2   7   5       57.46       52.96      2.28 o 
   3   7   5      310.84      305.96      6.15 o 
   4   7   5      280.68      265.44      5.80 o 
   5   7   5       12.57       11.86      1.45 o 
   6   7   5       29.61       22.56      1.97 o 
   7   7   5       36.65       35.36      2.93 o 
   8   7   5       53.27       52.48      3.12 o 
   9   7   5        0.19       -0.22      1.57 o 
 -10   8   5       79.52      103.53      6.04 o 
  -9   8   5        0.11       -0.22      1.06 o 
  -8   8   5       72.85       79.62      3.30 o 
  -7   8   5      455.31      429.36     11.90 o 
  -6   8   5      220.51      204.14      5.06 o 
  -5   8   5        0.57        0.49      0.67 o 
  -4   8   5       32.84       40.60      2.13 o 
  -3   8   5      610.41      580.29      9.38 o 
  -2   8   5       61.20       60.05      2.47 o 
  -1   8   5      713.55      678.75     11.71 o 
   0   8   5      264.67      239.35      5.29 o 
   1   8   5        0.22        0.73      0.69 o 
   2   8   5      820.43      812.40     12.31 o 
   3   8   5      892.90      856.52     12.95 o 
   4   8   5       61.94       67.45      2.86 o 
   5   8   5       99.14       90.25      3.38 o 
   6   8   5        0.01        1.62      0.90 o 
   7   8   5        2.92        2.17      1.05 o 
   8   8   5        0.06       -0.72      0.91 o 
   9   8   5       84.20       87.97      5.78 o 
  -9   9   5       13.12       12.15      2.58 o 
  -8   9   5       98.68      108.20      5.70 o 
  -7   9   5       18.03       25.85      2.45 o 
  -6   9   5       14.31       16.93      1.99 o 
  -5   9   5      135.97      120.32      4.37 o 
  -4   9   5       82.75       88.07      3.14 o 
  -3   9   5     1299.02     1265.55     17.40 o 
  -2   9   5       70.17       70.53      3.87 o 
  -1   9   5      528.02      526.46      9.11 o 
   0   9   5      174.05      166.70      6.24 o 
   1   9   5       98.13       92.33      3.30 o 
   2   9   5        0.30       -0.32      0.72 o 
   3   9   5      179.66      171.90      4.92 o 
   4   9   5      127.80      115.72      3.90 o 
   5   9   5      135.43      114.51      4.95 o 
   6   9   5        1.79        2.00      1.03 o 
   7   9   5       31.88       31.58      2.32 o 
   8   9   5      142.32      144.05      4.91 o 
  -9  10   5       35.68       46.10      5.36 o 
  -8  10   5        2.02        0.92      1.91 o 
  -6  10   5       87.73       83.14      7.05 o 
  -5  10   5       42.58       44.71      3.60 o 
  -4  10   5       73.03       70.24      2.95 o 
  -3  10   5        0.64        1.03      0.95 o 
  -2  10   5     1678.85     1671.24     22.30 o 
  -1  10   5      154.11      155.25      4.89 o 
   0  10   5        3.49        2.86      1.02 o 
   1  10   5       12.51        9.75      1.45 o 
   2  10   5       22.71       18.55      1.89 o 
   3  10   5        2.60        5.17      1.21 o 
   4  10   5      207.09      185.24      5.58 o 
   5  10   5       11.67       13.69      1.72 o 
   6  10   5        6.24        7.10      1.49 o 
   7  10   5       21.56       22.27      2.37 o 
   8  10   5       22.50       29.87      3.74 o 
  -5  11   5        6.01       11.01      3.30 o 
  -4  11   5      193.26      202.29      6.81 o 
  -3  11   5       41.83       35.75      3.17 o 
  -2  11   5       16.28       22.80      3.00 o 
  -1  11   5        0.43        1.50      1.01 o 
   0  11   5      182.82      170.81      5.00 o 
   1  11   5       24.10       31.32      2.20 o 
   2  11   5        4.58        3.89      1.11 o 
   3  11   5       60.56       55.08      2.87 o 
   4  11   5       14.58       11.73      2.56 o 
   5  11   5        1.85        3.40      1.23 o 
   6  11   5        1.12        1.22      1.16 o 
   7  11   5       45.14       47.47      4.16 o 
  -4  12   5       19.03       24.83      4.11 o 
  -3  12   5      124.15      127.09      5.09 o 
  -2  12   5       42.94       49.19      3.27 o 
  -1  12   5       11.77       12.96      2.24 o 
   0  12   5      161.20      151.24      7.69 o 
   1  12   5       77.11       77.22      3.46 o 
   2  12   5      211.96      223.78      6.12 o 
   3  12   5       44.54       52.81      3.60 o 
   4  12   5      217.33      216.86      6.89 o 
   5  12   5      219.18      251.77      6.89 o 
  -4  13   5       61.41       79.29     11.45 o 
  -3  13   5       31.20       32.61      3.78 o 
  -2  13   5       43.15       61.33      5.51 o 
  -1  13   5       12.02       17.11      2.64 o 
   0  13   5        9.16       11.67      2.21 o 
   1  13   5       42.79       51.91      6.09 o 
   2  13   5        0.22        1.62      1.10 o 
   3  13   5       16.26       19.82      3.09 o 
   4  13   5        0.97        2.20      2.46 o 
 -12   0   6       13.03       14.92      2.79 o 
 -10   0   6      175.75      130.98      6.13 o 
  -8   0   6       57.37       52.93      3.47 o 
  -6   0   6      395.28      365.96      9.41 o 
  -4   0   6      129.38      146.99      3.34 o 
  -2   0   6      195.97      214.80      4.36 o 
   0   0   6     1277.87     1332.13     18.62 o 
   2   0   6      769.66      857.99     12.87 o 
   4   0   6     2430.68     2505.15     34.04 o 
   6   0   6      307.27      316.46      6.75 o 
   8   0   6        0.11       -0.87      0.94 o 
 -12   1   6       16.32       15.13      2.01 o 
 -11   1   6       13.60       15.83      1.93 o 
 -10   1   6        7.78        4.99      1.51 o 
  -9   1   6       10.44        8.75      1.36 o 
  -8   1   6       26.09       23.95      1.69 o 
  -7   1   6      201.57      219.41      5.00 o 
  -6   1   6      640.65      578.79      9.16 o 
  -5   1   6       90.60       92.68      2.74 o 
  -4   1   6      473.39      484.60      5.60 o 
  -3   1   6     1554.08     1691.77     16.40 o 
  -2   1   6     1358.45     1430.02     14.06 o 
  -1   1   6     2217.82     2419.44     22.77 o 
   0   1   6      245.53      257.03      3.47 o 
   1   1   6        0.53        2.39      0.67 o 
   2   1   6        9.71       12.69      0.73 o 
   3   1   6     2974.17     3208.73     32.98 o 
   4   1   6       91.45       86.41      2.45 o 
   5   1   6       68.14       57.64      1.69 o 
   6   1   6      176.59      178.00      3.29 o 
   7   1   6        0.09        0.49      0.58 o 
   8   1   6      130.80      133.56      3.89 o 
   9   1   6        0.09        0.03      0.89 o 
  10   1   6      187.06      175.75      9.80 o 
 -12   2   6        4.52        4.51      1.87 o 
 -11   2   6        4.38        7.51      1.43 o 
 -10   2   6        1.36        1.98      1.02 o 
  -9   2   6      142.24      118.33      3.94 o 
  -8   2   6      301.40      260.02      5.84 o 
  -7   2   6       60.33       57.18      3.06 o 
  -6   2   6      114.74       97.22      3.00 o 
  -5   2   6      528.99      477.08     10.85 o 
  -4   2   6       64.75       67.36      1.64 o 
  -3   2   6      189.18      195.57      2.94 o 
  -2   2   6      261.95      283.51      3.77 o 
  -1   2   6     2371.06     2376.06     22.42 o 
   0   2   6      159.12      205.43      2.96 o 
   1   2   6      472.58      478.25      5.14 o 
   2   2   6      150.52      177.04      2.71 o 
   3   2   6     3021.12     3210.04     30.10 o 
   4   2   6     1152.78     1227.32     12.74 o 
   5   2   6      941.37      984.63     11.90 o 
   6   2   6      296.01      304.41      5.94 o 
   7   2   6        2.12        0.44      0.75 o 
   8   2   6      106.33      106.29      3.47 o 
   9   2   6      228.88      232.33      5.60 o 
  10   2   6       91.54       78.88      5.32 o 
  11   2   6       96.14       97.31      7.86 o 
 -12   3   6      126.48      136.79      8.77 o 
 -11   3   6       39.26       41.12      2.66 o 
 -10   3   6        0.03        0.74      1.00 o 
  -9   3   6        0.24       -0.26      0.77 o 
  -8   3   6      866.79      787.68     12.41 o 
  -7   3   6      514.57      559.26     10.02 o 
  -6   3   6       64.31       54.92      2.59 o 
  -5   3   6        9.44        7.43      1.02 o 
  -4   3   6      457.20      441.06      5.44 o 
  -3   3   6      789.22      845.69      9.07 o 
  -2   3   6      848.02      835.82      8.91 o 
  -1   3   6     3642.61     4211.53     38.70 o 
   0   3   6      631.59      584.18      6.52 o 
   1   3   6       68.51       76.83      1.59 o 
   2   3   6       19.45       13.55      0.84 o 
   3   3   6     1300.44     1290.51     16.57 o 
   4   3   6        6.95        4.47      0.99 o 
   5   3   6      625.76      639.66      9.82 o 
   6   3   6      251.10      243.55      5.29 o 
   7   3   6        2.70        5.05      1.06 o 
   8   3   6        1.32        4.58      1.10 o 
   9   3   6       12.59       13.47      1.66 o 
  10   3   6       98.67      103.14      5.95 o 
  11   3   6       25.60       28.07      3.45 o 
 -11   4   6       82.24       96.73      6.48 o 
 -10   4   6       36.68       44.05      3.99 o 
  -9   4   6        1.95        4.49      1.15 o 
  -8   4   6       61.82       52.55      2.56 o 
  -7   4   6       68.79       69.31      5.37 o 
  -6   4   6     1249.86     1172.13     16.17 o 
  -5   4   6       84.67       78.19      3.00 o 
  -4   4   6       79.75       72.37      1.78 o 
  -3   4   6       45.68       42.30      1.32 o 
  -2   4   6       62.76       74.92      1.73 o 
  -1   4   6       56.44       48.93      1.32 o 
   0   4   6       54.77       49.71      1.84 o 
   1   4   6       45.65       36.97      2.39 o 
   2   4   6      138.15      149.37      4.09 o 
   3   4   6       74.87       60.17      3.50 o 
   4   4   6      906.13      910.61     12.86 o 
   5   4   6       43.48       43.71      2.07 o 
   6   4   6      566.51      548.65      9.22 o 
   7   4   6       41.13       39.00      2.21 o 
   8   4   6        8.16       10.15      1.49 o 
   9   4   6        7.22        6.59      1.61 o 
  10   4   6       27.18       27.30      4.97 o 
  11   4   6       56.08       63.69      4.89 o 
 -11   5   6       19.46       23.37      2.47 o 
 -10   5   6       10.46        9.80      1.64 o 
  -9   5   6      212.26      198.20      5.42 o 
  -8   5   6       84.45       80.39      3.17 o 
  -7   5   6        0.70        1.10      0.80 o 
  -6   5   6     1979.19     1898.79     24.39 o 
  -5   5   6      111.37       90.34      5.95 o 
  -4   5   6       52.93       49.90      1.55 o 
  -3   5   6       60.41       66.38      2.23 o 
  -2   5   6      235.75      223.48      3.46 o 
  -1   5   6       38.60       43.48      1.96 o 
   0   5   6       95.73       92.65      2.72 o 
   1   5   6       74.02       77.56      2.54 o 
   2   5   6       82.09       77.16      2.57 o 
   3   5   6       75.43       68.08      2.47 o 
   4   5   6      215.56      210.72      4.80 o 
   5   5   6       36.31       35.78      1.97 o 
   6   5   6      333.40      322.19      6.64 o 
   7   5   6        3.21        3.70      1.07 o 
   8   5   6        6.09        5.94      1.31 o 
   9   5   6       43.17       46.87      2.68 o 
  10   5   6       67.27       79.29      7.38 o 
 -11   6   6        0.95        1.20      1.49 o 
 -10   6   6       57.40       69.19      3.33 o 
  -9   6   6        1.43        1.66      0.87 o 
  -8   6   6      120.64      125.73      4.08 o 
  -7   6   6       58.27       49.16      2.42 o 
  -6   6   6     1073.79     1029.28     14.87 o 
  -5   6   6       29.77       24.18      1.60 o 
  -4   6   6      835.90      852.08      9.75 o 
  -3   6   6       58.64       58.81      1.72 o 
  -2   6   6      270.13      258.75      4.60 o 
  -1   6   6      136.69      139.67      4.84 o 
   0   6   6     1407.31     1299.28     45.20 o 
   1   6   6       35.71       33.12      1.78 o 
   2   6   6      267.77      260.52      5.40 o 
   3   6   6      674.98      642.71     10.10 o 
   4   6   6     1114.56     1065.70     15.11 o 
   5   6   6        1.02        1.67      0.86 o 
   6   6   6       77.11       83.04      3.19 o 
   7   6   6       37.60       34.80      2.20 o 
   8   6   6      240.02      237.75      6.03 o 
   9   6   6      138.20      135.23      4.63 o 
  10   6   6        0.85        1.59      2.57 o 
 -10   7   6       50.42       49.56      2.88 o 
  -9   7   6       16.68       20.08      2.14 o 
  -8   7   6       95.40       96.57      3.65 o 
  -7   7   6       87.05       82.20      5.31 o 
  -6   7   6      523.49      492.47      8.79 o 
  -5   7   6      183.76      174.48      4.40 o 
  -4   7   6     1363.25     1292.97     13.95 o 
  -3   7   6      106.75       99.97      3.57 o 
  -2   7   6      243.39      228.80      4.97 o 
  -1   7   6       88.49       87.72      3.18 o 
   0   7   6      501.21      470.03      9.62 o 
   1   7   6       25.81       18.91      1.52 o 
   2   7   6      769.42      754.10     11.56 o 
   3   7   6       34.29       31.82      1.92 o 
   4   7   6      109.06       98.46      3.66 o 
   5   7   6       60.80       52.17      2.56 o 
   6   7   6       51.80       48.09      2.54 o 
   7   7   6      481.55      462.31      9.11 o 
   8   7   6       91.24       92.40      3.97 o 
   9   7   6        9.41        6.94      1.76 o 
 -10   8   6       26.17       38.76      5.77 o 
  -9   8   6        8.15        5.38      1.53 o 
  -8   8   6        2.43        2.44      1.22 o 
  -7   8   6       94.18       83.67      3.32 o 
  -6   8   6      127.01      113.97      3.75 o 
  -5   8   6      251.10      243.10      6.30 o 
  -4   8   6      306.13      274.73      5.80 o 
  -3   8   6      152.51      131.43      3.80 o 
  -2   8   6      117.39      109.56      3.71 o 
  -1   8   6       89.65       92.41      3.17 o 
   0   8   6     1957.17     1996.20     25.34 o 
   1   8   6        1.32        2.30      0.86 o 
   2   8   6      748.66      722.25     11.48 o 
   3   8   6      243.54      219.53      5.35 o 
   4   8   6       73.52       63.85      2.83 o 
   5   8   6       36.23       32.07      2.45 o 
   6   8   6      103.05       88.47      3.82 o 
   7   8   6        0.10        0.99      0.94 o 
   8   8   6        5.75        8.08      1.63 o 
   9   8   6       71.65       62.69      6.42 o 
  -9   9   6        3.77        2.01      1.83 o 
  -8   9   6        6.14        3.43      1.95 o 
  -7   9   6       42.27       39.44      3.58 o 
  -6   9   6        0.68        1.81      1.45 o 
  -5   9   6       86.75       78.58      4.61 o 
  -4   9   6        0.10       -0.59      0.82 o 
  -3   9   6       20.56       17.11      1.77 o 
  -2   9   6       51.90       56.81      3.81 o 
  -1   9   6      142.86      130.65      3.96 o 
   0   9   6       33.55       32.41      3.10 o 
   1   9   6        0.14       -0.12      0.74 o 
   2   9   6      194.94      182.00      6.91 o 
   3   9   6        6.15        6.51      1.23 o 
   4   9   6        3.91        4.03      1.15 o 
   5   9   6       86.62       75.07      3.26 o 
   6   9   6       34.27       30.76      2.26 o 
   7   9   6        4.07        2.24      1.06 o 
   8   9   6       33.06       35.40      2.96 o 
  -7  10   6       15.33       21.47      4.85 o 
  -6  10   6        0.94        4.74      2.90 o 
  -5  10   6        5.40        1.89      1.65 o 
  -4  10   6       72.88       75.66      3.95 o 
  -3  10   6      380.44      379.51      7.68 o 
  -2  10   6      120.68      122.80      4.03 o 
  -1  10   6      103.50       94.47      3.50 o 
   0  10   6       41.32       40.70      2.39 o 
   1  10   6       13.76       15.93      1.82 o 
   2  10   6       62.30       67.75      4.02 o 
   3  10   6       18.89       16.80      2.61 o 
   4  10   6        0.51        1.92      1.55 o 
   5  10   6      260.02      235.93     11.07 o 
   6  10   6        3.60        2.96      1.18 o 
   7  10   6       46.89       63.18      3.32 o 
  -5  11   6        8.76       11.23      3.45 o 
  -4  11   6        2.45        3.94      1.42 o 
  -3  11   6       20.95       25.13      2.09 o 
  -2  11   6        0.00        0.75      1.24 o 
  -1  11   6       50.87       56.70      2.86 o 
   0  11   6      169.17      160.42      4.91 o 
   1  11   6       13.38       15.95      1.90 o 
   2  11   6        9.15        7.20      1.76 o 
   3  11   6        0.51        0.11      0.94 o 
   4  11   6        1.49        2.72      1.21 o 
   5  11   6       41.49       53.21      3.06 o 
   6  11   6        0.67        2.19      1.36 o 
  -4  12   6       25.77       35.54      3.19 o 
  -3  12   6        0.41        0.95      1.41 o 
  -2  12   6        3.93        3.07      1.58 o 
  -1  12   6       39.87       42.08      3.63 o 
   0  12   6        4.49        4.63      1.34 o 
   1  12   6      136.75      153.15      5.58 o 
   2  12   6       83.78       92.70      3.93 o 
   3  12   6       23.50       24.31      2.31 o 
   4  12   6        2.06        3.17      1.30 o 
  -4  13   6       47.66       50.29      6.46 o 
  -3  13   6       20.29       22.78      3.43 o 
  -2  13   6        0.54        4.29      1.80 o 
  -1  13   6       41.03       40.46      3.35 o 
   0  13   6        1.91        0.63      2.94 o 
   1  13   6      179.40      189.72      6.72 o 
   2  13   6      158.36      178.90      8.00 o 
   3  13   6       21.28       24.63      4.77 o 
 -11   0   7       41.95       52.36      4.20 o 
  -9   0   7        0.33        4.81      1.53 o 
  -7   0   7      188.58      143.10      5.68 o 
  -5   0   7     1192.29     1210.51     33.37 o 
  -3   0   7       11.36       16.41      1.44 o 
  -1   0   7       46.13       63.27      5.87 o 
   1   0   7      686.57      749.56     11.64 o 
   3   0   7       13.29       14.65      1.29 o 
   5   0   7       36.34       39.97      2.09 o 
   7   0   7        0.55        0.73      1.08 o 
   9   0   7       60.62       63.43      5.91 o 
 -11   1   7       98.61       91.07      3.85 o 
 -10   1   7      107.60       87.77      3.59 o 
  -9   1   7       27.96       22.96      1.94 o 
  -8   1   7        0.88        0.76      0.78 o 
  -7   1   7       15.97       20.27      1.59 o 
  -6   1   7     1967.17     1939.51     24.65 o 
  -5   1   7      752.41      683.42     25.79 o 
  -4   1   7       42.58       46.82      1.53 o 
  -3   1   7       50.04       30.54      1.07 o 
  -2   1   7        3.15       10.86      0.75 o 
  -1   1   7      521.27      486.76      5.80 o 
   0   1   7      361.34      401.96      5.02 o 
   1   1   7       48.71       58.67      1.50 o 
   2   1   7       14.25       14.90      0.93 o 
   3   1   7        9.88       12.19      0.88 o 
   4   1   7        0.09        0.23      0.44 o 
   5   1   7      314.05      338.56      5.49 o 
   6   1   7       37.49       38.77      1.98 o 
   7   1   7        4.26        5.33      1.06 o 
   8   1   7       61.74       60.58      3.27 o 
   9   1   7       44.49       40.53      2.68 o 
 -11   2   7       75.89       71.34      3.47 o 
 -10   2   7       65.00       56.89      2.93 o 
  -9   2   7       83.68       84.48      3.36 o 
  -8   2   7      115.40       88.27      3.28 o 
  -7   2   7      724.43      641.30     10.45 o 
  -6   2   7       43.61       51.99      2.56 o 
  -5   2   7      249.36      214.81      8.83 o 
  -4   2   7       67.03       71.70      1.68 o 
  -3   2   7      337.92      319.11      4.29 o 
  -2   2   7       38.22       23.91      0.99 o 
  -1   2   7       59.09       49.50      1.37 o 
   0   2   7     3131.96     3364.24     31.34 o 
   1   2   7        0.22        0.36      0.41 o 
   2   2   7     1506.95     1509.59     15.10 o 
   3   2   7      464.62      483.25      6.72 o 
   4   2   7        0.25        1.50      0.71 o 
   5   2   7       57.48       54.76      2.30 o 
   6   2   7     1085.59     1105.33     15.40 o 
   7   2   7        0.80       -0.12      0.76 o 
   8   2   7        0.02        0.53      0.88 o 
   9   2   7        0.04        0.57      0.95 o 
  10   2   7       36.73       37.77      4.88 o 
 -11   3   7       49.54       46.03      3.49 o 
 -10   3   7       21.53       22.16      3.29 o 
  -9   3   7        0.04        0.81      0.85 o 
  -8   3   7       24.54       23.51      2.22 o 
  -7   3   7     1625.93     1495.03     20.23 o 
  -6   3   7      980.48      943.89     13.67 o 
  -5   3   7      251.99      202.81      7.17 o 
  -4   3   7       13.54       10.70      0.80 o 
  -3   3   7       64.44       67.88      2.11 o 
  -2   3   7      132.81      132.92      2.45 o 
  -1   3   7      462.36      524.59      6.21 o 
   0   3   7      102.54      114.87      2.39 o 
   1   3   7       74.95       82.26      2.29 o 
   2   3   7       43.07       43.20      1.86 o 
   3   3   7      172.63      154.20      4.28 o 
   4   3   7       77.85       76.33      2.65 o 
   5   3   7     1758.22     1868.02     23.63 o 
   6   3   7        5.46        7.38      1.23 o 
   7   3   7       19.05       22.54      1.88 o 
   8   3   7        0.84        0.10      1.17 o 
   9   3   7        0.15        4.13      1.20 o 
  10   3   7       13.36       21.34      3.18 o 
 -11   4   7        2.93        2.90      1.26 o 
 -10   4   7        0.60        2.23      0.97 o 
  -9   4   7        9.32        8.29      1.40 o 
  -8   4   7      118.53      127.13      4.03 o 
  -7   4   7      930.31      803.00     14.55 o 
  -6   4   7      499.20      461.67      8.14 o 
  -5   4   7      370.00      364.06      8.08 o 
  -4   4   7      524.10      556.63      6.79 o 
  -3   4   7        9.20        6.87      0.71 o 
  -2   4   7      604.09      666.34      7.66 o 
  -1   4   7        6.68        6.80      0.66 o 
   0   4   7        1.83        0.25      0.53 o 
   1   4   7        4.87        3.62      0.81 o 
   2   4   7       15.25       12.24      1.58 o 
   3   4   7      245.67      233.65      4.96 o 
   4   4   7     1579.67     1626.23     20.98 o 
   5   4   7        1.14        1.97      0.84 o 
   6   4   7      545.60      536.68      9.30 o 
   7   4   7       98.51      101.21      3.98 o 
   8   4   7        3.09        3.92      1.21 o 
   9   4   7      124.68      140.15      9.52 o 
  10   4   7       37.78       33.90      3.56 o 
 -11   5   7      320.71      352.64      8.36 o 
 -10   5   7       85.39       90.42      4.75 o 
  -9   5   7        0.92        0.96      0.94 o 
  -8   5   7        0.00        0.00      0.80 o 
  -7   5   7      107.49      105.82      3.57 o 
  -6   5   7      413.52      375.46      7.20 o 
  -5   5   7      270.07      291.74      5.86 o 
  -4   5   7        4.84        8.68      0.87 o 
  -3   5   7      178.20      137.19      2.68 o 
  -2   5   7      144.89      131.64      2.56 o 
  -1   5   7       16.47       14.75      1.24 o 
   0   5   7      255.69      241.23      4.94 o 
   1   5   7      401.53      354.99      6.43 o 
   2   5   7       36.81       34.39      1.80 o 
   3   5   7        0.21        0.69      0.66 o 
   4   5   7        0.93        0.93      0.87 o 
   5   5   7      846.68      808.88     12.39 o 
   6   5   7      121.27      122.30      3.88 o 
   7   5   7        3.41        3.40      1.13 o 
   8   5   7        5.44        6.24      1.52 o 
   9   5   7      116.16      117.22      4.28 o 
  10   5   7        0.02        0.49      2.17 o 
 -11   6   7       33.05       34.91      3.83 o 
 -10   6   7       81.20       93.97      3.94 o 
  -9   6   7       99.32       96.40      3.81 o 
  -8   6   7       15.41       16.36      1.78 o 
  -7   6   7       26.76       31.21      2.04 o 
  -6   6   7      171.82      177.92      4.62 o 
  -5   6   7       67.75       64.54      2.56 o 
  -4   6   7      325.39      307.61      4.70 o 
  -3   6   7        9.99       11.14      1.26 o 
  -2   6   7       13.86       21.16      1.48 o 
  -1   6   7      476.25      484.67      8.06 o 
   0   6   7      834.89      785.42     11.57 o 
   1   6   7       38.32       32.57      1.81 o 
   2   6   7      794.55      751.63     11.43 o 
   3   6   7      210.82      206.42      5.73 o 
   4   6   7      108.04      108.56      3.52 o 
   5   6   7      307.12      304.84      6.57 o 
   6   6   7       24.14       23.27      1.96 o 
   7   6   7        2.06        3.91      1.15 o 
   8   6   7      145.67      133.80      4.90 o 
   9   6   7      106.77      104.25      5.92 o 
 -10   7   7        9.59       13.57      2.36 o 
  -9   7   7       62.19       57.80      2.99 o 
  -8   7   7       35.67       36.72      2.56 o 
  -7   7   7        1.55        2.90      1.05 o 
  -6   7   7        0.00        0.22      0.74 o 
  -5   7   7        1.86        6.02      1.31 o 
  -4   7   7        1.37        3.19      0.92 o 
  -3   7   7      287.77      307.85      6.89 o 
  -2   7   7       19.59       27.89      1.73 o 
  -1   7   7       62.98       54.22      2.34 o 
   0   7   7      707.78      688.60     10.79 o 
   1   7   7       13.51       12.78      1.63 o 
   2   7   7      174.29      164.47      4.39 o 
   3   7   7      232.30      219.72      7.03 o 
   4   7   7      273.44      260.30      6.92 o 
   5   7   7        9.37        8.25      1.38 o 
   6   7   7      228.77      210.06      5.58 o 
   7   7   7       13.89       22.01      2.17 o 
   8   7   7        1.71        1.72      1.25 o 
   9   7   7       35.18       31.74      3.18 o 
 -10   8   7       49.72       44.01      6.35 o 
  -9   8   7      165.14      195.05      5.70 o 
  -8   8   7       46.65       56.49      2.93 o 
  -7   8   7       23.90       25.58      2.21 o 
  -6   8   7       23.15       31.53      6.48 o 
  -5   8   7       24.75       23.19      2.86 o 
  -4   8   7       26.81       26.74      1.91 o 
  -3   8   7        0.67        4.42      1.05 o 
  -2   8   7       86.69       89.10      3.21 o 
  -1   8   7       48.84       49.62      2.53 o 
   0   8   7       88.25       82.13      3.08 o 
   1   8   7       10.72       10.15      1.53 o 
   2   8   7        8.70        8.49      1.36 o 
   3   8   7      139.05      129.42      4.11 o 
   4   8   7      102.48      102.45      3.73 o 
   5   8   7      100.59       93.38      3.62 o 
   6   8   7        7.36       10.44      1.63 o 
   7   8   7        1.71       -0.17      1.03 o 
   8   8   7       11.36       13.19      1.87 o 
  -9   9   7       30.36       33.28      3.47 o 
  -8   9   7        2.03        1.33      1.82 o 
  -7   9   7       10.13        7.06      4.06 o 
  -6   9   7       48.03       42.89      3.77 o 
  -5   9   7       55.08       65.74      4.40 o 
  -4   9   7      266.10      243.47      5.75 o 
  -3   9   7       41.78       49.59      2.55 o 
  -2   9   7      349.83      328.69      7.28 o 
  -1   9   7        9.57       10.86      1.47 o 
   0   9   7       44.68       46.18      2.47 o 
   1   9   7       39.79       40.33      3.10 o 
   2   9   7        2.88        1.89      1.02 o 
   3   9   7      118.03      121.96      4.73 o 
   4   9   7       43.70       43.65      2.54 o 
   5   9   7       23.89       23.90      2.62 o 
   6   9   7        0.50        0.93      1.34 o 
   7   9   7        0.08       -0.40      1.36 o 
   8   9   7       47.78       46.47      4.04 o 
  -8  10   7      100.77      123.11      9.76 o 
  -7  10   7      113.26      115.44      9.25 o 
  -6  10   7        5.21        2.91      1.70 o 
  -5  10   7       28.00       30.06      3.46 o 
  -4  10   7       29.25       28.52      2.12 o 
  -3  10   7        2.27        2.19      1.09 o 
  -2  10   7      185.43      182.60      5.13 o 
  -1  10   7       97.86       98.36      3.67 o 
   0  10   7       19.06       19.19      2.01 o 
   1  10   7       32.58       31.00      2.22 o 
   2  10   7      127.67      124.30      4.28 o 
   3  10   7        9.69        6.90      1.75 o 
   4  10   7       65.69       67.82      4.47 o 
   5  10   7        4.53        6.06      1.42 o 
   6  10   7        2.91        2.98      1.25 o 
   7  10   7       25.88       32.18      3.37 o 
  -6  11   7       28.77       43.06      5.84 o 
  -5  11   7       10.04        6.79      3.60 o 
  -4  11   7        7.95       13.75      4.14 o 
  -3  11   7      107.08       96.54      3.79 o 
  -2  11   7      381.66      365.24      8.62 o 
  -1  11   7        2.32        1.08      1.03 o 
   0  11   7       15.56       15.20      1.95 o 
   1  11   7       27.86       30.60      2.41 o 
   2  11   7        9.18        9.01      1.61 o 
   3  11   7       79.81       86.93      3.84 o 
   4  11   7       61.68       70.03      3.46 o 
   5  11   7      216.18      235.56      6.64 o 
  -5  12   7       52.72       76.17      7.38 o 
  -4  12   7        4.56        3.96      2.21 o 
  -3  12   7        0.39       -0.65      1.04 o 
  -2  12   7      144.41      163.55      5.20 o 
  -1  12   7      106.31      111.39      4.29 o 
   0  12   7      105.45      116.75      4.43 o 
   1  12   7       99.53      103.80      4.64 o 
   2  12   7       16.04       25.12      2.36 o 
   3  12   7       19.39       25.64      2.56 o 
  -3  13   7        2.37        0.58      1.59 o 
  -2  13   7      353.23      384.04     10.17 o 
  -1  13   7        3.41        9.21      2.17 o 
   0  13   7       56.56       58.37      5.76 o 
   1  13   7        4.32        6.97      2.51 o 
   2  13   7       40.30       44.23      5.32 o 
 -10   0   8       11.92        3.64      2.51 o 
  -8   0   8        0.06       -0.91      0.97 o 
  -6   0   8     1405.52     1385.58     26.48 o 
  -4   0   8      158.80      149.15      5.26 o 
  -2   0   8      238.21      215.41      4.80 o 
   0   0   8       87.58       99.61      3.93 o 
   2   0   8     1861.57     1929.12     26.99 o 
   4   0   8       21.69       25.75      1.73 o 
   6   0   8      509.92      521.04     12.36 o 
   8   0   8       52.42       35.79      4.74 o 
 -11   1   8        8.55       10.96      1.72 o 
 -10   1   8      159.93      139.49      4.66 o 
  -9   1   8       59.29       55.25      2.77 o 
  -8   1   8       55.64       38.18      2.23 o 
  -7   1   8      128.31       98.96      3.37 o 
  -6   1   8       35.43       34.96      1.97 o 
  -5   1   8        0.17        0.44      0.74 o 
  -4   1   8      139.24      115.98      5.24 o 
  -3   1   8      100.64       88.07      1.96 o 
  -2   1   8        3.22        2.08      0.49 o 
  -1   1   8        1.17        1.22      0.43 o 
   0   1   8        5.37        6.57      0.69 o 
   1   1   8      282.69      286.62      4.12 o 
   2   1   8      504.27      558.23      6.76 o 
   3   1   8       13.88       20.11      1.06 o 
   4   1   8      145.36      144.02      3.23 o 
   5   1   8       76.59       78.15      2.86 o 
   6   1   8      119.20      110.83      5.67 o 
   7   1   8       25.99       27.85      2.32 o 
   8   1   8      228.71      220.76      8.08 o 
   9   1   8        3.66        5.69      1.95 o 
 -11   2   8       88.97      101.10      4.19 o 
 -10   2   8        0.89        3.17      1.09 o 
  -9   2   8       12.97       13.21      1.67 o 
  -8   2   8       64.06       47.68      2.50 o 
  -7   2   8        5.13        4.18      1.00 o 
  -6   2   8      107.11      111.92      3.84 o 
  -5   2   8      399.75      381.86      6.97 o 
  -4   2   8        0.68        1.78      0.68 o 
  -3   2   8      278.40      290.75      4.17 o 
  -2   2   8      548.18      560.41      6.69 o 
  -1   2   8      794.35      871.16      9.48 o 
   0   2   8       74.51       76.37      1.82 o 
   1   2   8      973.28     1030.04     10.97 o 
   2   2   8       94.49       93.74      2.37 o 
   3   2   8        7.80        7.31      1.09 o 
   4   2   8        2.32        1.69      0.75 o 
   5   2   8       48.95       40.46      2.97 o 
   6   2   8       16.98       22.67      1.74 o 
   7   2   8        0.65        0.53      0.97 o 
   8   2   8       22.15       25.18      2.41 o 
   9   2   8        1.24       -0.58      1.31 o 
 -11   3   8        0.01        1.03      1.43 o 
 -10   3   8       79.31       90.21      3.77 o 
  -9   3   8       92.91       92.59      5.28 o 
  -8   3   8        4.89        2.05      1.18 o 
  -7   3   8      199.14      186.17      4.85 o 
  -6   3   8        0.03        2.38      0.84 o 
  -5   3   8      664.26      651.84     10.99 o 
  -4   3   8      417.26      396.72      6.96 o 
  -3   3   8        0.00        0.47      0.45 o 
  -2   3   8      151.97      151.44      4.24 o 
  -1   3   8     1543.81     1730.01     17.23 o 
   0   3   8        4.75        7.27      0.82 o 
   1   3   8      288.67      303.67      5.63 o 
   2   3   8       72.92       71.10      3.01 o 
   3   3   8      158.94      145.06      6.09 o 
   4   3   8       93.06      100.47      3.19 o 
   5   3   8     1270.58     1279.54     17.47 o 
   6   3   8       26.90       25.73      1.83 o 
   7   3   8       82.89       80.07      3.20 o 
   8   3   8        3.46        5.80      1.30 o 
   9   3   8        1.17        1.69      1.06 o 
  10   3   8        9.34       10.50      3.49 o 
 -11   4   8       48.26       51.68      3.10 o 
 -10   4   8       34.12       42.02      4.99 o 
  -9   4   8       14.42       18.37      1.85 o 
  -8   4   8       34.67       36.23      2.21 o 
  -7   4   8      172.33      195.15      6.87 o 
  -6   4   8      129.50      138.27      3.96 o 
  -5   4   8      284.12      289.08      6.07 o 
  -4   4   8       80.39       76.53      2.62 o 
  -3   4   8       56.44       56.11      1.68 o 
  -2   4   8       25.38       25.15      1.14 o 
  -1   4   8      517.85      540.07      8.14 o 
   0   4   8        5.65        3.74      1.05 o 
   1   4   8     1104.85     1127.98     15.24 o 
   2   4   8      181.98      182.01      4.31 o 
   3   4   8       35.11       33.91      2.52 o 
   4   4   8      143.74      145.02      3.98 o 
   5   4   8      266.23      254.41      5.73 o 
   6   4   8      209.47      203.78      5.21 o 
   7   4   8      314.65      312.73      6.92 o 
   8   4   8       45.23       48.32      2.71 o 
   9   4   8      126.29      136.85      4.66 o 
  10   4   8       67.91       82.89      6.39 o 
 -10   5   8       30.67       38.99      2.64 o 
  -9   5   8       25.21       32.27      2.31 o 
  -8   5   8       12.50       12.34      1.61 o 
  -7   5   8      218.50      188.71      5.01 o 
  -6   5   8       14.78       13.66      1.41 o 
  -5   5   8       30.86       33.18      1.87 o 
  -4   5   8      425.26      363.81      6.70 o 
  -3   5   8      116.38      139.44      4.45 o 
  -2   5   8      174.28      191.76      4.38 o 
  -1   5   8        7.63        5.86      1.28 o 
   0   5   8      187.42      184.71      4.33 o 
   1   5   8        5.72        2.10      0.79 o 
   2   5   8      748.43      747.88     11.36 o 
   3   5   8       72.92       71.00      2.73 o 
   4   5   8      285.77      270.29      5.91 o 
   5   5   8       23.70       25.16      1.90 o 
   6   5   8       53.06       49.39      3.54 o 
   7   5   8       56.05       42.80      2.49 o 
   8   5   8        3.23        3.39      1.28 o 
   9   5   8       61.30       65.63      3.35 o 
 -10   6   8       30.70       40.29      3.03 o 
  -9   6   8       75.28       86.87      3.79 o 
  -8   6   8      124.53      111.77      4.31 o 
  -7   6   8        1.15        0.71      0.86 o 
  -6   6   8       23.36       20.72      1.76 o 
  -5   6   8       15.83       15.57      1.87 o 
  -4   6   8      510.28      492.55      9.88 o 
  -3   6   8       14.17       16.95      1.58 o 
  -2   6   8      116.29      123.80      3.56 o 
  -1   6   8        8.82        7.31      1.10 o 
   0   6   8        0.54       -0.10      0.61 o 
   1   6   8        4.79        8.08      1.20 o 
   2   6   8      515.73      483.63     10.68 o 
   3   6   8       99.97       92.55      3.28 o 
   4   6   8      634.50      632.42     10.62 o 
   5   6   8      235.91      222.35      5.97 o 
   6   6   8       57.26       54.08      3.88 o 
   7   6   8       20.41       20.30      2.73 o 
   8   6   8        0.03        0.19      1.08 o 
   9   6   8        5.35        7.63      1.70 o 
 -10   7   8       14.09       20.91      2.25 o 
  -9   7   8       93.14      103.06      4.03 o 
  -8   7   8        7.11       11.99      1.68 o 
  -7   7   8        8.82        8.59      1.43 o 
  -6   7   8       33.98       28.39      3.02 o 
  -5   7   8      710.71      629.18     15.61 o 
  -4   7   8     1613.90     1515.69     23.64 o 
  -3   7   8        8.02       14.68      1.54 o 
  -2   7   8      132.86      123.10      4.06 o 
  -1   7   8      581.02      528.04      9.04 o 
   0   7   8      682.49      631.41     10.38 o 
   1   7   8     1130.58     1149.98     16.32 o 
   2   7   8      978.78      937.35     14.11 o 
   3   7   8      261.23      239.07      5.74 o 
   4   7   8      379.11      358.55      7.49 o 
   5   7   8      542.81      504.46      9.52 o 
   6   7   8       16.05       12.08      1.58 o 
   7   7   8      196.19      182.74      5.48 o 
   8   7   8       23.18       20.81      2.35 o 
   9   7   8        5.06        3.93      2.90 o 
  -9   8   8       31.33       30.70      2.68 o 
  -8   8   8       86.63       75.54      5.06 o 
  -7   8   8        0.54        0.02      1.45 o 
  -6   8   8       23.40       15.87      4.13 o 
  -5   8   8       18.36       28.06      3.30 o 
  -4   8   8       26.68       29.60      2.97 o 
  -3   8   8        5.99        3.86      1.07 o 
  -2   8   8     1775.72     1750.86     23.08 o 
  -1   8   8        0.04        1.36      0.85 o 
   0   8   8        1.03        0.78      0.86 o 
   1   8   8       86.32       94.03      4.24 o 
   2   8   8       37.12       40.52      2.33 o 
   3   8   8        0.07       -0.25      0.76 o 
   4   8   8      184.39      174.38      5.10 o 
   5   8   8        0.65        1.42      0.95 o 
   6   8   8       72.53       73.10      3.43 o 
   7   8   8        0.74       -0.15      1.00 o 
   8   8   8       12.18       17.29      3.05 o 
  -8   9   8       31.49       45.34      4.24 o 
  -7   9   8        7.19       10.68      3.32 o 
  -6   9   8      324.93      314.44     10.73 o 
  -5   9   8        0.11       -1.37      1.37 o 
  -4   9   8      115.72      105.82      5.67 o 
  -3   9   8       83.13       87.38      3.38 o 
  -2   9   8      149.92      146.12      4.44 o 
  -1   9   8       12.31       12.60      1.68 o 
   0   9   8      641.89      631.15     10.91 o 
   1   9   8       75.10       78.23      3.27 o 
   2   9   8       77.40       82.73      3.41 o 
   3   9   8      109.57      108.02      4.63 o 
   4   9   8       24.19       25.55      2.23 o 
   5   9   8       64.42       61.98      3.14 o 
   6   9   8       88.56       84.38      4.29 o 
   7   9   8        0.40        0.95      1.56 o 
  -7  10   8       55.79       61.34      4.84 o 
  -6  10   8       38.27       41.65      4.86 o 
  -5  10   8        1.63        1.40      2.72 o 
  -4  10   8       12.89       21.96      3.23 o 
  -3  10   8       66.43       70.16      4.08 o 
  -2  10   8      424.66      424.30      8.56 o 
  -1  10   8      229.71      223.86      5.87 o 
   0  10   8       67.13       71.49      3.48 o 
   1  10   8       44.54       43.93      2.62 o 
   2  10   8       51.22       48.47      2.99 o 
   3  10   8        0.01        0.49      0.99 o 
   4  10   8       21.43       15.23      1.97 o 
   5  10   8        0.00        0.87      1.13 o 
   6  10   8        5.68        9.39      2.40 o 
  -6  11   8       26.29       23.57      5.43 o 
  -5  11   8        5.37        4.87      2.07 o 
  -4  11   8      112.56      149.21      9.47 o 
  -3  11   8      100.63      118.79      4.32 o 
  -2  11   8      170.11      159.71      5.07 o 
  -1  11   8        0.04        0.73      1.01 o 
   0  11   8      472.28      521.07     10.22 o 
   1  11   8        1.40        0.58      1.25 o 
   2  11   8       59.96       69.92      3.44 o 
   3  11   8       29.72       36.38      2.59 o 
   4  11   8       25.21       23.63      2.43 o 
  -4  12   8       13.08       13.51      4.44 o 
  -3  12   8       28.54       36.31      2.74 o 
  -2  12   8      204.94      245.69     12.94 o 
  -1  12   8        8.29        4.77      1.54 o 
   0  12   8       27.21       36.23      3.39 o 
   1  12   8       73.09       77.72      3.75 o 
   2  12   8      139.39      149.47     15.42 o 
 -11   0   9       46.20       58.42      4.61 o 
  -9   0   9       42.95       43.11      3.62 o 
  -7   0   9       14.50       11.60      2.97 o 
  -5   0   9      791.45      809.35     17.24 o 
  -3   0   9       59.62       57.10      2.38 o 
  -1   0   9      405.94      366.77      7.14 o 
   1   0   9     1953.70     2021.77     67.20 o 
   3   0   9        5.45        8.65      1.26 o 
   5   0   9      475.16      488.50     11.81 o 
   7   0   9      161.07      164.00      9.95 o 
   9   0   9       27.00       39.17      5.29 o 
 -11   1   9      146.64      174.12      5.61 o 
 -10   1   9        0.11       -0.82      1.38 o 
  -9   1   9       15.38       15.78      1.86 o 
  -8   1   9       46.27       30.96      2.08 o 
  -7   1   9      156.85      129.06      4.02 o 
  -6   1   9      330.11      323.19      6.61 o 
  -5   1   9     1128.23     1041.30     14.82 o 
  -4   1   9      308.93      287.86      5.76 o 
  -3   1   9      220.86      201.42      3.37 o 
  -2   1   9       43.87       43.07      1.45 o 
  -1   1   9       50.71       53.22      2.43 o 
   0   1   9      144.41      137.48      2.70 o 
   1   1   9      294.64      269.77      4.12 o 
   2   1   9        0.01        0.45      0.48 o 
   3   1   9        3.66        4.97      0.83 o 
   4   1   9      148.51      151.62      4.01 o 
   5   1   9       37.85       37.00      1.99 o 
   6   1   9      373.05      364.29      8.43 o 
   7   1   9       23.89       20.40      2.96 o 
   8   1   9       35.00       36.35      3.44 o 
   9   1   9       65.06       63.85      4.47 o 
  10   1   9       38.02       40.79      3.65 o 
 -11   2   9       36.71       45.86      2.98 o 
 -10   2   9      128.36      126.84      4.60 o 
  -9   2   9        5.88        7.75      1.40 o 
  -8   2   9      106.45       82.03      3.35 o 
  -7   2   9        0.44        0.40      0.81 o 
  -6   2   9      674.45      632.49     10.45 o 
  -5   2   9      735.43      681.06     10.73 o 
  -4   2   9      421.63      380.11      9.26 o 
  -3   2   9        3.24        3.94      0.66 o 
  -2   2   9      450.05      435.44      7.07 o 
  -1   2   9        5.98        7.25      0.75 o 
   0   2   9      107.63       92.06      2.12 o 
   1   2   9       93.46      109.78      2.96 o 
   2   2   9      399.18      385.56      6.90 o 
   3   2   9        8.42        9.16      1.22 o 
   4   2   9       76.39       74.64      2.78 o 
   5   2   9       48.41       43.56      2.25 o 
   6   2   9        3.43        4.53      1.05 o 
   7   2   9      210.37      207.98     11.01 o 
   8   2   9       19.70       32.60      2.91 o 
   9   2   9        3.53        5.59      2.79 o 
  10   2   9        1.60        0.77      1.78 o 
 -10   3   9       18.15       17.15      2.07 o 
  -9   3   9       77.88       78.87      3.45 o 
  -8   3   9       40.03       36.70      2.28 o 
  -7   3   9       83.80       76.19      3.09 o 
  -6   3   9       68.09       81.46      4.13 o 
  -5   3   9       20.90       24.77      1.67 o 
  -4   3   9      817.72      756.41     23.60 o 
  -3   3   9      107.45      100.11      2.31 o 
  -2   3   9      127.61      132.19      2.66 o 
  -1   3   9       69.72       60.49      3.97 o 
   0   3   9      287.97      280.63      5.45 o 
   1   3   9      149.27      133.90      3.56 o 
   2   3   9        7.16        9.66      1.23 o 
   3   3   9      154.69      151.92      4.03 o 
   4   3   9       30.93       26.84      1.77 o 
   5   3   9      531.30      498.62      9.65 o 
   6   3   9      131.51      135.93      4.15 o 
   7   3   9       39.36       32.36      2.17 o 
   8   3   9        5.57        6.93      1.67 o 
   9   3   9        1.14        1.97      1.39 o 
 -10   4   9       10.57       10.49      1.75 o 
  -9   4   9       75.58       76.14      3.44 o 
  -8   4   9        4.77        6.61      1.28 o 
  -7   4   9        0.97        3.06      0.95 o 
  -6   4   9      326.28      305.87      6.53 o 
  -5   4   9      430.25      371.60      7.38 o 
  -4   4   9      950.93      854.82     34.54 o 
  -3   4   9        0.71        4.08      0.70 o 
  -2   4   9       41.70       42.24      2.22 o 
  -1   4   9       56.58       45.81      4.08 o 
   0   4   9      297.16      291.06      5.75 o 
   1   4   9      453.82      448.75      7.78 o 
   2   4   9      305.95      278.44      5.76 o 
   3   4   9        6.76        8.55      1.22 o 
   4   4   9      200.48      198.56      4.94 o 
   5   4   9        7.90        7.73      1.43 o 
   6   4   9       25.09       24.23      2.02 o 
   7   4   9      537.42      479.51     14.15 o 
   8   4   9      106.10      106.31      4.06 o 
   9   4   9        0.26        0.87      1.12 o 
 -10   5   9       28.76       37.84      2.71 o 
  -9   5   9        5.34        1.90      1.14 o 
  -8   5   9        5.38        5.22      1.24 o 
  -7   5   9        0.70        1.04      0.89 o 
  -6   5   9      144.58      125.88      5.09 o 
  -5   5   9        0.21       -0.10      0.89 o 
  -4   5   9       10.73       12.25      1.67 o 
  -3   5   9       11.49        8.79      1.18 o 
  -2   5   9       78.49       83.17      3.39 o 
  -1   5   9      111.62      104.26      3.57 o 
   0   5   9       13.50       15.28      1.51 o 
   1   5   9        5.14        4.61      1.00 o 
   2   5   9      287.43      269.43      5.82 o 
   3   5   9       61.20       55.46      2.53 o 
   4   5   9       75.56       70.64      2.95 o 
   5   5   9      103.51      110.16      3.81 o 
   6   5   9       92.18      101.05      3.86 o 
   7   5   9      252.56      221.54      5.97 o 
   8   5   9      102.40       94.42      3.92 o 
   9   5   9       33.12       30.56      2.60 o 
 -10   6   9      138.67      157.21      6.95 o 
  -9   6   9      175.51      197.43      5.76 o 
  -8   6   9        8.58        8.51      1.46 o 
  -7   6   9       56.91       52.74      2.66 o 
  -6   6   9       12.83       10.40      1.43 o 
  -5   6   9      639.34      574.11     25.62 o 
  -4   6   9        3.13        5.88      1.76 o 
  -3   6   9       38.87       39.32      2.68 o 
  -2   6   9      285.86      261.94      5.67 o 
  -1   6   9        0.46       -0.48      0.68 o 
   0   6   9      128.83      124.81      3.75 o 
   1   6   9       30.90       26.17      1.77 o 
   2   6   9      222.78      202.57      5.07 o 
   3   6   9        1.61        1.20      0.87 o 
   4   6   9      391.84      364.10      7.52 o 
   5   6   9      149.59      141.66      4.44 o 
   6   6   9      288.28      266.61      6.56 o 
   7   6   9       90.25       84.45      3.65 o 
   8   6   9       86.43       90.79      3.96 o 
  -9   7   9        1.11       -1.00      1.00 o 
  -8   7   9        3.75        8.21      2.50 o 
  -7   7   9       29.96       28.33      3.14 o 
  -6   7   9        0.78        3.14      1.68 o 
  -5   7   9        0.02        1.48      2.39 o 
  -4   7   9      331.53      332.62     10.48 o 
  -3   7   9      427.53      407.58      7.73 o 
  -2   7   9      154.39      151.16      4.28 o 
  -1   7   9       73.59       59.92      3.61 o 
   0   7   9        7.23        7.22      1.24 o 
   1   7   9      114.65      116.27      3.82 o 
   2   7   9      148.07      142.31      4.30 o 
   3   7   9       83.50       79.79      3.24 o 
   4   7   9       25.28       25.06      2.09 o 
   5   7   9       19.04       19.67      2.08 o 
   6   7   9       69.91       60.20      3.09 o 
   7   7   9       55.47       61.16      3.23 o 
   8   7   9      160.99      149.34      5.97 o 
  -9   8   9        8.93        8.85      3.23 o 
  -8   8   9      130.92      156.82      7.64 o 
  -7   8   9        4.17        5.23      1.96 o 
  -6   8   9      100.75       91.56      5.50 o 
  -5   8   9       53.52       44.70      3.87 o 
  -4   8   9      144.58      139.40      6.53 o 
  -3   8   9       82.06       78.03      3.54 o 
  -2   8   9      179.62      206.87      9.12 o 
  -1   8   9       19.58       24.68      2.15 o 
   0   8   9       72.90       77.98      3.19 o 
   1   8   9      179.95      174.87      4.92 o 
   2   8   9       25.34       24.82      2.15 o 
   3   8   9        1.23        0.02      1.74 o 
   4   8   9        8.57       11.73      1.58 o 
   5   8   9        0.58        0.55      0.99 o 
   6   8   9        1.97        1.74      1.15 o 
   7   8   9       21.15       20.86      2.29 o 
  -8   9   9       41.31       57.99      4.79 o 
  -7   9   9       27.24       48.84      4.40 o 
  -6   9   9        1.77        1.65      1.80 o 
  -5   9   9       27.46       29.14      8.41 o 
  -4   9   9        1.43        2.37      2.06 o 
  -3   9   9       15.53       20.07      2.07 o 
  -2   9   9        0.56        0.75      1.05 o 
  -1   9   9       16.77       20.49      2.30 o 
   0   9   9       44.57       43.60      2.54 o 
   1   9   9      126.37      120.26      4.18 o 
   2   9   9      221.08      214.68      5.84 o 
   3   9   9        1.14        0.37      0.88 o 
   4   9   9      174.57      185.23      5.57 o 
   5   9   9        2.28        4.97      1.35 o 
   6   9   9       31.76       32.09      2.53 o 
  -7  10   9        4.42        7.17      2.54 o 
  -6  10   9        0.06        1.60      1.98 o 
  -5  10   9       14.49       16.90      3.05 o 
  -4  10   9       43.19       48.45     10.88 o 
  -3  10   9        0.15       -0.08      1.06 o 
  -2  10   9       35.48       31.55      2.44 o 
  -1  10   9       11.65       13.95      2.39 o 
   0  10   9       86.88       80.51      3.51 o 
   1  10   9        7.78       11.89      1.75 o 
   2  10   9        0.82        0.98      1.07 o 
   3  10   9        0.34        1.56      1.03 o 
   4  10   9       46.16       53.29      3.05 o 
  -5  11   9       10.49       13.55      2.96 o 
  -4  11   9       21.87       31.24      3.76 o 
  -3  11   9        4.99        2.22      1.59 o 
  -2  11   9        0.95        0.90      1.18 o 
  -1  11   9      103.54      102.07      4.88 o 
   0  11   9      359.53      380.18      8.55 o 
   1  11   9        1.73        4.79      1.43 o 
   2  11   9       77.00       83.10      3.83 o 
   3  11   9       97.78      109.67      4.46 o 
  -3  12   9        2.04        6.30      2.19 o 
  -2  12   9       54.72       56.39      3.23 o 
  -1  12   9       18.47       17.47      2.23 o 
   0  12   9       12.87       16.51      2.46 o 
 -10   0  10       47.50       60.10      4.56 o 
  -8   0  10        0.11       -0.12      1.78 o 
  -6   0  10      331.43      302.07      9.22 o 
  -4   0  10     2734.56     2716.13     47.11 o 
  -2   0  10       24.46       26.45      1.78 o 
   0   0  10       25.54       25.54      1.76 o 
   2   0  10        1.13        3.66      0.95 o 
   4   0  10        0.97        2.13      1.98 o 
   6   0  10       10.50       12.63      3.60 o 
   8   0  10       19.79       21.25      4.74 o 
 -10   1  10      224.79      257.99      6.91 o 
  -9   1  10       40.09       30.50      2.32 o 
  -8   1  10       14.55       15.35      1.79 o 
  -7   1  10       19.14       28.31      1.99 o 
  -6   1  10       36.98       29.66      1.96 o 
  -5   1  10       87.95       86.43      4.12 o 
  -4   1  10      466.41      457.56      9.52 o 
  -3   1  10      864.25      813.92     19.10 o 
  -2   1  10       82.15       77.21      2.07 o 
  -1   1  10       30.05       29.19      1.32 o 
   0   1  10       11.41       14.01      1.05 o 
   1   1  10        0.00       -0.19      0.55 o 
   2   1  10       99.16       94.19      2.64 o 
   3   1  10      356.18      365.07      7.40 o 
   4   1  10        0.00        0.56      1.20 o 
   5   1  10      153.83      148.25      7.00 o 
   6   1  10        6.03        4.72      1.80 o 
   7   1  10       52.60       54.43      4.10 o 
   8   1  10       90.26       91.34      5.57 o 
   9   1  10        0.33       -1.65      1.65 o 
 -10   2  10       21.69       32.80      2.44 o 
  -9   2  10       38.08       38.58      2.48 o 
  -8   2  10      100.88       77.39      3.48 o 
  -7   2  10      149.51      148.67      4.47 o 
  -6   2  10       13.23       11.33      1.66 o 
  -5   2  10     1642.47     1630.48     21.73 o 
  -4   2  10      236.57      218.72      5.02 o 
  -3   2  10      464.29      457.43     12.16 o 
  -2   2  10      463.00      454.54      7.59 o 
  -1   2  10       36.73       37.66      1.56 o 
   0   2  10       13.89       17.84      1.20 o 
   1   2  10     1133.79     1212.56     16.40 o 
   2   2  10       55.21       51.09      2.78 o 
   3   2  10      278.08      264.24      6.06 o 
   4   2  10      223.15      222.33      5.30 o 
   5   2  10       22.85       20.83      1.60 o 
   6   2  10        5.01        4.65      1.42 o 
   7   2  10       38.24       29.88      3.33 o 
   8   2  10       82.63       81.51      5.03 o 
   9   2  10        0.00       -1.47      1.91 o 
 -10   3  10       21.93       30.87      3.67 o 
  -9   3  10       14.16       10.94      1.65 o 
  -8   3  10       11.89       11.17      2.27 o 
  -7   3  10        0.01       -0.75      0.75 o 
  -6   3  10      844.89      781.15     12.47 o 
  -5   3  10       47.07       37.84      2.09 o 
  -4   3  10       20.42       19.76      1.58 o 
  -3   3  10      336.32      317.30      4.83 o 
  -2   3  10       26.58       27.87      1.44 o 
  -1   3  10       55.77       57.03      2.30 o 
   0   3  10        0.74        1.56      0.73 o 
   1   3  10        7.47        9.49      1.24 o 
   2   3  10      499.06      510.92      8.69 o 
   3   3  10      285.84      282.56      6.02 o 
   4   3  10      459.16      430.75      9.35 o 
   5   3  10        5.22        5.85      1.22 o 
   6   3  10        0.61       -0.32      1.12 o 
   7   3  10      207.31      181.15      6.00 o 
   8   3  10      172.66      166.59      7.49 o 
   9   3  10        7.63       11.62      2.64 o 
 -10   4  10       26.86       29.17      2.44 o 
  -9   4  10       13.16       19.68      2.12 o 
  -8   4  10      101.78      102.20      3.90 o 
  -7   4  10       58.40       59.15      2.83 o 
  -6   4  10       16.86       16.40      1.75 o 
  -5   4  10       52.84       52.73      2.49 o 
  -4   4  10      694.95      678.20     10.78 o 
  -3   4  10       18.31       23.63      1.79 o 
  -2   4  10      204.08      177.60      4.31 o 
  -1   4  10       19.09       14.75      1.49 o 
   0   4  10       61.33       58.17      2.43 o 
   1   4  10       47.94       49.81      2.29 o 
   2   4  10      171.96      159.10      5.25 o 
   3   4  10      164.51      165.02      5.79 o 
   4   4  10      495.92      487.38      8.94 o 
   5   4  10        9.77       10.56      1.52 o 
   6   4  10       38.42       39.19      3.99 o 
   7   4  10      257.83      257.10      6.51 o 
   8   4  10       89.42       90.59      8.19 o 
   9   4  10       19.86       28.84      3.26 o 
 -10   5  10      135.35      134.89      6.87 o 
  -9   5  10       50.81       52.27      2.97 o 
  -8   5  10        1.75        0.40      0.95 o 
  -7   5  10        4.37        5.49      1.39 o 
  -6   5  10       40.19       42.71      2.89 o 
  -5   5  10      231.35      222.79     11.53 o 
  -4   5  10      161.98      136.73      6.15 o 
  -3   5  10       38.99       37.79      2.02 o 
  -2   5  10        5.37        8.45      1.29 o 
  -1   5  10      105.64       99.56      3.29 o 
   0   5  10      300.32      271.87      5.86 o 
   1   5  10       94.66       90.23      5.35 o 
   2   5  10      170.90      164.11      5.54 o 
   3   5  10       20.46       18.62      1.85 o 
   4   5  10      355.80      317.07      7.97 o 
   5   5  10        0.16        1.02      1.02 o 
   6   5  10     1198.89     1218.56     18.15 o 
   7   5  10        2.84        6.66      1.47 o 
   8   5  10       27.42       22.17      2.37 o 
  -9   6  10       28.90       32.84      2.43 o 
  -8   6  10      130.84      141.12      7.06 o 
  -7   6  10       49.14       56.62      4.36 o 
  -6   6  10       10.62        6.95      1.96 o 
  -5   6  10       17.72       16.24      2.72 o 
  -4   6  10      377.46      304.61     21.95 o 
  -3   6  10      251.63      215.43      5.13 o 
  -2   6  10      324.60      287.17      9.04 o 
  -1   6  10       24.56       19.35      2.11 o 
   0   6  10      101.07       97.51      3.38 o 
   1   6  10        4.16        4.17      1.06 o 
   2   6  10      406.90      386.56      7.76 o 
   3   6  10      176.01      181.31      5.01 o 
   4   6  10      364.35      352.09      7.58 o 
   5   6  10       21.75       26.59      2.14 o 
   6   6  10       52.19       54.79      3.54 o 
   7   6  10      119.15      113.21      4.38 o 
   8   6  10       71.82       67.30      3.95 o 
  -8   7  10      163.20      192.55      8.59 o 
  -7   7  10      213.68      238.70      9.47 o 
  -6   7  10       63.29       52.17      4.17 o 
  -5   7  10       15.42       15.25      2.70 o 
  -4   7  10        5.76        8.28      2.15 o 
  -3   7  10       48.88       50.60      3.06 o 
  -2   7  10       51.43       51.35      4.25 o 
  -1   7  10        9.54       17.90      1.85 o 
   0   7  10      355.34      333.77      7.40 o 
   1   7  10      343.56      336.40      7.21 o 
   2   7  10      230.38      204.10      5.45 o 
   3   7  10        1.23        1.94      1.01 o 
   4   7  10       75.92       64.64      3.71 o 
   5   7  10        4.88        6.41      1.34 o 
   6   7  10      220.23      197.76      5.85 o 
   7   7  10       34.14       31.64      2.67 o 
  -8   8  10        1.58        4.53      3.67 o 
  -7   8  10        7.21       10.69      2.78 o 
  -6   8  10        0.24        2.51      1.72 o 
  -5   8  10        0.75        0.45      1.57 o 
  -4   8  10       77.06       76.31      5.05 o 
  -3   8  10       39.34       44.11      3.00 o 
  -2   8  10      702.21      676.26     11.50 o 
  -1   8  10        4.65        5.59      1.29 o 
   0   8  10      233.47      215.57      5.66 o 
   1   8  10       13.23       17.10      1.87 o 
   2   8  10       10.34        7.81      2.08 o 
   3   8  10       36.74       38.00      2.47 o 
   4   8  10       99.79       99.17      3.97 o 
   5   8  10       71.44       79.50      3.66 o 
   6   8  10       56.44       45.19      2.89 o 
  -7   9  10        6.48       10.77      2.78 o 
  -6   9  10       17.71       18.21      5.89 o 
  -5   9  10      132.38      145.18      7.27 o 
  -4   9  10       38.75       42.32      7.91 o 
  -3   9  10       71.74       90.29      4.56 o 
  -2   9  10        7.38       11.38      1.68 o 
  -1   9  10        4.78        4.96      1.25 o 
   0   9  10      267.62      251.19      6.38 o 
   1   9  10        0.70        1.16      0.99 o 
   2   9  10       17.99       17.13      2.03 o 
   3   9  10       68.63       70.49      3.39 o 
   4   9  10       30.56       39.93      2.64 o 
   5   9  10        9.69        6.76      1.74 o 
  -6  10  10        2.55       -0.33      2.46 o 
  -5  10  10       20.59       27.32      4.04 o 
  -4  10  10        0.55        3.71      1.98 o 
  -3  10  10        0.15        1.68      1.61 o 
  -2  10  10       62.29       73.25      3.44 o 
  -1  10  10      111.38      108.55      4.19 o 
   0  10  10      127.80      118.52      4.37 o 
   1  10  10        0.34       -0.97      0.99 o 
   2  10  10        0.43        1.70      1.18 o 
   3  10  10       81.10       88.85      5.85 o 
  -4  11  10       24.83       39.06      5.62 o 
  -3  11  10        0.93        0.15      1.62 o 
  -2  11  10        0.64       -0.33      1.70 o 
  -1  11  10       31.59       36.63      3.03 o 
   0  11  10        6.31        4.19      1.44 o 
   1  11  10        2.74        9.59      1.72 o 
  -9   0  11       42.62       55.78      4.27 o 
  -7   0  11      175.69      183.94      7.37 o 
  -5   0  11      148.63      144.88      6.02 o 
  -3   0  11        9.84        8.01      1.63 o 
  -1   0  11      253.18      248.61     13.05 o 
   1   0  11       39.13       38.41      2.21 o 
   3   0  11      564.85      578.60     20.08 o 
   5   0  11        2.92        3.89      2.42 o 
   7   0  11        2.17        1.25      2.46 o 
 -10   1  11       18.30       24.85      3.16 o 
  -9   1  11        4.95       10.68      1.67 o 
  -8   1  11        1.51        3.96      1.18 o 
  -7   1  11        0.06        0.80      0.86 o 
  -6   1  11        2.20        1.40      0.93 o 
  -5   1  11        0.04       -0.54      0.81 o 
  -4   1  11        2.68        2.71      0.99 o 
  -3   1  11     1456.29     1476.50     19.69 o 
  -2   1  11      142.53      126.48      5.37 o 
  -1   1  11       89.51       78.72      2.21 o 
   0   1  11       48.45       48.77      2.54 o 
   1   1  11       20.37       21.98      1.64 o 
   2   1  11       10.93       11.35      1.37 o 
   3   1  11      566.15      597.83     13.09 o 
   4   1  11      317.87      322.65      7.94 o 
   5   1  11        9.32        8.24      2.20 o 
   6   1  11       48.90       50.55      3.98 o 
   7   1  11        0.54        1.26      1.58 o 
   8   1  11       76.66       86.92     13.69 o 
 -10   2  11       72.67       69.73      7.62 o 
  -9   2  11       22.40       30.86      2.38 o 
  -8   2  11      216.74      203.59      6.57 o 
  -7   2  11       37.33       46.85      3.29 o 
  -6   2  11      122.70      103.27      3.69 o 
  -5   2  11      119.57      104.91      3.56 o 
  -4   2  11       27.56       26.05      1.79 o 
  -3   2  11      229.35      217.79      5.03 o 
  -2   2  11        5.91        6.39      0.94 o 
  -1   2  11       26.02       28.92      1.50 o 
   0   2  11       68.28       64.40      2.53 o 
   1   2  11        6.42        9.64      1.15 o 
   2   2  11       27.05       26.19      1.84 o 
   3   2  11       67.94       70.02      2.88 o 
   4   2  11        2.10        1.84      0.89 o 
   5   2  11      174.31      167.52      5.52 o 
   6   2  11       36.93       48.78      3.92 o 
   7   2  11        0.61        0.19      2.70 o 
   8   2  11        6.06        5.02      2.03 o 
 -10   3  11        3.20        4.98      2.09 o 
  -9   3  11      376.06      416.52     10.09 o 
  -8   3  11       27.76       27.26      2.38 o 
  -7   3  11        0.45        0.86      0.95 o 
  -6   3  11       25.69       19.55      1.93 o 
  -5   3  11       14.03       17.83      1.80 o 
  -4   3  11       11.28       13.66      1.65 o 
  -3   3  11      654.91      622.37     11.87 o 
  -2   3  11        8.49        6.22      1.10 o 
  -1   3  11      139.73      145.28      3.95 o 
   0   3  11      201.37      195.23      4.72 o 
   1   3  11        2.27        1.77      1.19 o 
   2   3  11       41.64       40.27      2.17 o 
   3   3  11      147.63      146.01      4.24 o 
   4   3  11       34.76       32.40      2.07 o 
   5   3  11       79.61       78.88      3.24 o 
   6   3  11       99.08       94.35      4.29 o 
   7   3  11        1.08        1.23      1.28 o 
   8   3  11        0.76       -0.65      1.67 o 
  -9   4  11        0.18       -0.28      1.04 o 
  -8   4  11        0.01        1.78      1.00 o 
  -7   4  11        0.14        0.05      1.11 o 
  -6   4  11        0.99        1.11      0.88 o 
  -5   4  11        1.67        2.25      1.21 o 
  -4   4  11       41.44       42.50      3.51 o 
  -3   4  11       14.12       14.71      2.41 o 
  -2   4  11       60.59       48.95      2.31 o 
  -1   4  11        0.25        2.13      0.82 o 
   0   4  11       27.64       34.92      2.04 o 
   1   4  11      102.42       94.65      4.00 o 
   2   4  11      198.73      179.37      4.78 o 
   3   4  11        0.54        0.65      0.86 o 
   4   4  11      202.40      193.39      5.21 o 
   5   4  11       38.26       41.79      3.61 o 
   6   4  11        2.67        3.43      1.26 o 
   7   4  11      320.80      298.19      8.44 o 
   8   4  11        0.01        2.18      1.76 o 
  -9   5  11        0.03       -0.69      1.26 o 
  -8   5  11        3.55        5.89      1.62 o 
  -7   5  11        1.04        0.82      1.18 o 
  -6   5  11       42.82       37.92      3.50 o 
  -5   5  11       54.44       59.80      4.27 o 
  -4   5  11       26.13       26.71      2.95 o 
  -3   5  11       59.47       41.73      3.50 o 
  -2   5  11       45.14       41.80      2.22 o 
  -1   5  11        1.18        2.24      0.87 o 
   0   5  11        8.60        9.59      1.34 o 
   1   5  11        0.56        2.86      1.00 o 
   2   5  11      142.09      133.65      4.16 o 
   3   5  11       23.70       24.72      1.95 o 
   4   5  11      358.15      360.41     12.44 o 
   5   5  11        8.75       11.11      1.63 o 
   6   5  11       22.20       31.87      2.34 o 
   7   5  11      145.60      145.91      6.55 o 
   8   5  11        0.50       -0.37      1.95 o 
  -8   6  11       65.48       88.20      5.72 o 
  -7   6  11       17.82       23.10      3.41 o 
  -6   6  11       11.55       13.48      2.68 o 
  -5   6  11      124.13      115.59      6.52 o 
  -4   6  11       59.75       62.16      6.86 o 
  -3   6  11      195.44      185.54      7.63 o 
  -2   6  11       46.70       42.00      2.33 o 
  -1   6  11        0.38        1.93      0.93 o 
   0   6  11       58.84       54.25      4.01 o 
   1   6  11       12.67       17.06      2.29 o 
   2   6  11      177.69      169.95      4.89 o 
   3   6  11      416.75      410.78      8.84 o 
   4   6  11       56.73       55.05      3.92 o 
   5   6  11      145.91      137.10      4.70 o 
   6   6  11       18.16       23.44      2.32 o 
   7   6  11       22.86       24.16      3.62 o 
  -7   7  11       11.80       23.30      5.58 o 
  -6   7  11       72.24       90.29      8.33 o 
  -5   7  11       62.27       65.37      6.41 o 
  -4   7  11       26.40       18.66      3.04 o 
  -3   7  11      579.48      550.35     15.03 o 
  -2   7  11       78.10       71.66      3.10 o 
  -1   7  11       21.21       22.44      2.02 o 
   0   7  11      458.89      427.28      8.53 o 
   1   7  11        3.23        2.22      1.03 o 
   2   7  11       26.31       22.78      2.47 o 
   3   7  11       17.65       17.52      2.02 o 
   4   7  11       45.19       50.69      3.46 o 
   5   7  11        0.75        1.96      1.15 o 
   6   7  11        2.48        5.57      1.89 o 
  -7   8  11       77.37       74.59      5.39 o 
  -6   8  11        4.24        7.47      2.56 o 
  -5   8  11       18.71       25.92      3.71 o 
  -4   8  11      373.21      368.25     12.13 o 
  -3   8  11       10.13       10.77      2.59 o 
  -2   8  11      248.47      264.49      8.76 o 
  -1   8  11      224.39      208.53      9.34 o 
   0   8  11        1.31        1.83      1.00 o 
   1   8  11      131.71      122.72      4.32 o 
   2   8  11        0.32        0.20      0.99 o 
   3   8  11        5.43        6.74      1.60 o 
   4   8  11       35.99       35.81      4.82 o 
   5   8  11       41.20       46.78      2.96 o 
  -6   9  11      114.36      125.13      9.69 o 
  -5   9  11       30.86       41.27      5.36 o 
  -4   9  11        1.75        1.14      1.68 o 
  -3   9  11       89.80       78.92      5.35 o 
  -2   9  11       33.59       48.09      2.78 o 
  -1   9  11       29.30       31.60      2.42 o 
   0   9  11       46.94       44.11      2.65 o 
   1   9  11        3.86        3.59      1.22 o 
   2   9  11        4.70        5.22      1.94 o 
   3   9  11       95.37       97.27      4.12 o 
   4   9  11       44.65       49.41      6.09 o 
  -4  10  11       55.49       70.11      7.27 o 
  -3  10  11        4.35        7.86      2.61 o 
  -2  10  11      141.71      159.53      5.25 o 
  -1  10  11      289.79      306.50      8.75 o 
   0  10  11        6.91        6.95      1.56 o 
   1  10  11        3.85        4.46      1.39 o 
   2  10  11      502.24      492.28     11.80 o 
  -2  11  11       49.09       67.93      4.75 o 
  -1  11  11        9.44        5.42      2.19 o 
  -8   0  12       97.44      110.85      6.00 o 
  -6   0  12        3.41        1.98      1.53 o 
  -4   0  12     1632.53     1613.04     30.79 o 
  -2   0  12       20.29       19.51      1.90 o 
   0   0  12      314.71      311.12     19.07 o 
   2   0  12      415.48      441.51     17.07 o 
   4   0  12        0.71        2.72      2.24 o 
   6   0  12        4.37        4.22      2.64 o 
  -9   1  12        0.89       -0.31      1.05 o 
  -8   1  12       18.34       17.02      2.01 o 
  -7   1  12        4.54        6.41      1.31 o 
  -6   1  12       47.61       45.35      2.57 o 
  -5   1  12        0.32        0.60      0.92 o 
  -4   1  12       23.24       24.74      1.86 o 
  -3   1  12      100.54      101.96      3.42 o 
  -2   1  12      100.54       98.27      2.56 o 
  -1   1  12       14.08       17.69      1.46 o 
   0   1  12       16.69       19.11      1.67 o 
   1   1  12        2.79        3.16      1.00 o 
   2   1  12        8.84        9.46      1.66 o 
   3   1  12       39.10       47.38      2.89 o 
   4   1  12      110.31      108.51      5.74 o 
   5   1  12       20.43       20.17      3.07 o 
   6   1  12       28.86       33.55      6.52 o 
   7   1  12       12.76       15.19      2.99 o 
  -9   2  12       16.19       25.00      2.52 o 
  -8   2  12        3.59        3.51      1.27 o 
  -7   2  12      151.50      136.26      5.22 o 
  -6   2  12       27.32       31.01      2.17 o 
  -5   2  12      223.62      198.27      5.24 o 
  -4   2  12      497.54      488.31      8.92 o 
  -3   2  12      674.13      631.39     12.21 o 
  -2   2  12        1.53        1.01      0.82 o 
  -1   2  12       19.54       19.12      1.64 o 
   0   2  12       10.64       10.02      1.31 o 
   1   2  12        0.53        0.57      0.81 o 
   2   2  12       74.60       77.89      3.02 o 
   3   2  12       28.04       30.71      2.34 o 
   4   2  12        4.42        6.97      1.56 o 
   5   2  12       40.42       36.51      3.46 o 
   6   2  12      143.42      146.67     11.76 o 
   7   2  12       69.37       71.84      6.77 o 
  -9   3  12      181.42      191.32      5.89 o 
  -8   3  12       71.95       84.28      4.39 o 
  -7   3  12       29.99       39.51      2.56 o 
  -6   3  12      126.64      117.45      4.08 o 
  -5   3  12       15.51       13.89      1.99 o 
  -4   3  12      403.99      400.18     11.74 o 
  -3   3  12      410.76      427.05     12.04 o 
  -2   3  12      477.24      473.58      8.39 o 
  -1   3  12       78.23       92.56      3.61 o 
   0   3  12      346.94      344.90      6.92 o 
   1   3  12        1.47        2.80      0.93 o 
   2   3  12        3.97        3.44      1.09 o 
   3   3  12        1.71        3.10      1.06 o 
   4   3  12      461.17      453.83     11.25 o 
   5   3  12        0.96       -0.67      1.09 o 
   6   3  12        6.20        5.36      1.61 o 
   7   3  12       25.12       23.03      3.48 o 
  -9   4  12        6.79       10.53      2.66 o 
  -8   4  12       24.59       24.57      2.48 o 
  -7   4  12       22.33       23.25      2.73 o 
  -6   4  12       42.31       41.91      4.39 o 
  -5   4  12       50.45       49.09      3.97 o 
  -4   4  12        1.55        2.88      1.65 o 
  -3   4  12        1.92        1.51      1.46 o 
  -2   4  12      250.46      243.85      5.62 o 
  -1   4  12       55.73       63.07      2.75 o 
   0   4  12        4.52        5.83      1.18 o 
   1   4  12       47.44       47.52      2.47 o 
   2   4  12      191.45      187.47      5.07 o 
   3   4  12       71.81       69.90      3.09 o 
   4   4  12        1.12        1.66      1.01 o 
   5   4  12        3.30        3.15      1.28 o 
   6   4  12      416.64      419.73     10.46 o 
   7   4  12       69.73       66.62      6.50 o 
  -8   5  12      101.57      118.21      6.68 o 
  -7   5  12       35.35       34.72      3.55 o 
  -6   5  12        0.56        0.99      1.35 o 
  -5   5  12       19.07       24.85      3.47 o 
  -4   5  12      103.79      114.10     11.75 o 
  -3   5  12      102.41       93.93      5.35 o 
  -2   5  12        2.95        6.20      1.24 o 
  -1   5  12        0.68        2.16      1.03 o 
   0   5  12      133.08      117.32      3.99 o 
   1   5  12       37.67       36.63      3.54 o 
   2   5  12      157.43      150.78      4.62 o 
   3   5  12      381.67      373.91      7.97 o 
   4   5  12      170.85      167.41      6.50 o 
   5   5  12       27.98       26.83      2.41 o 
   6   5  12      429.82      412.29      9.04 o 
   7   5  12       45.32       49.41      5.91 o 
  -7   6  12       71.99       65.58      5.18 o 
  -6   6  12       12.41        8.09      2.14 o 
  -5   6  12       95.73      101.05      5.85 o 
  -4   6  12       14.61       11.57      2.56 o 
  -3   6  12        2.82        2.11      2.42 o 
  -2   6  12        5.74        7.09      1.37 o 
  -1   6  12       88.68       79.35      3.26 o 
   0   6  12       24.34       24.23      2.11 o 
   1   6  12        0.57        1.96      0.96 o 
   2   6  12      222.80      218.26      5.81 o 
   3   6  12        2.08        1.63      1.12 o 
   4   6  12        4.66        3.83      1.25 o 
   5   6  12       63.87       62.45      4.26 o 
   6   6  12       30.31       40.23      5.82 o 
  -6   7  12        7.95       14.61      3.10 o 
  -5   7  12        3.69        3.79      1.76 o 
  -4   7  12        2.29       -0.03      1.36 o 
  -3   7  12       95.46      111.30      8.00 o 
  -2   7  12        0.69        2.78      1.05 o 
  -1   7  12       33.56       31.48      2.25 o 
   0   7  12        4.16        1.95      1.39 o 
   1   7  12        4.15        6.84      1.40 o 
   2   7  12        7.43        9.54      1.62 o 
   3   7  12      101.63       97.86      6.63 o 
   4   7  12       14.03       10.70      1.76 o 
   5   7  12       71.07       90.15      5.66 o 
  -5   8  12       19.94       33.38      3.99 o 
  -4   8  12        0.25        0.39      1.60 o 
  -3   8  12        4.35        4.99      2.66 o 
  -2   8  12      201.00      203.29      6.77 o 
  -1   8  12      355.33      377.28      8.27 o 
   0   8  12       96.29      100.93      5.32 o 
   1   8  12       83.48       83.98      3.66 o 
   2   8  12       79.16       71.49      3.49 o 
   3   8  12       12.01       10.19      1.77 o 
   4   8  12       33.16       41.99      3.88 o 
  -4   9  12       77.38       73.93      7.41 o 
  -3   9  12       38.04       45.93      4.38 o 
  -2   9  12        0.90       -1.10      1.18 o 
  -1   9  12       10.21       11.80      1.82 o 
   0   9  12      187.99      195.77      5.82 o 
   1   9  12      154.38      142.23      7.74 o 
   2   9  12      207.85      204.49      6.15 o 
  -1  10  12       14.08        8.17      2.29 o 
   0  10  12        0.05        1.56      1.87 o 
  -7   0  13      153.58      138.37     15.21 o 
  -5   0  13       49.02       57.15      4.06 o 
  -3   0  13      255.12      266.24      8.66 o 
  -1   0  13     1183.76     1208.13     23.89 o 
   1   0  13        2.87        3.89      2.75 o 
   3   0  13       45.81       45.00      5.43 o 
  -9   1  13        2.38        3.97      1.80 o 
  -8   1  13       14.36       16.13      2.73 o 
  -7   1  13        1.08        1.47      1.08 o 
  -6   1  13       22.25       27.93      2.31 o 
  -5   1  13      147.29      152.47      4.67 o 
  -4   1  13      224.08      223.12      5.61 o 
  -3   1  13      124.60      123.33      4.63 o 
  -2   1  13     1249.44     1287.23     34.05 o 
  -1   1  13       21.70       21.37      1.92 o 
   0   1  13      192.46      180.68      5.55 o 
   1   1  13       53.39       54.93      3.09 o 
   2   1  13       24.61       24.06      3.18 o 
   3   1  13       23.46       32.11      7.36 o 
   4   1  13       58.92       63.59      4.68 o 
   5   1  13        5.21        2.88      2.17 o 
   6   1  13      115.71      137.29      7.15 o 
  -9   2  13        0.87        1.48      1.70 o 
  -8   2  13       45.48       57.14      3.20 o 
  -7   2  13       13.67       27.03      2.98 o 
  -6   2  13      170.10      192.28      5.48 o 
  -5   2  13        0.13        0.25      1.14 o 
  -4   2  13      152.24      148.14      6.05 o 
  -3   2  13        0.76        1.19      1.26 o 
  -2   2  13      131.33      132.38      5.99 o 
  -1   2  13      383.39      373.64      7.30 o 
   0   2  13       29.54       29.15      1.96 o 
   1   2  13       12.67       15.61      1.69 o 
   2   2  13        0.00        1.29      1.08 o 
   3   2  13        0.44        0.57      1.09 o 
   4   2  13      115.27      131.83      6.39 o 
   5   2  13       89.50      107.47     13.01 o 
   6   2  13       46.21       49.23      4.35 o 
  -8   3  13       28.38       41.67      2.87 o 
  -7   3  13        0.00        1.87      1.50 o 
  -6   3  13        4.85        8.96      1.78 o 
  -5   3  13       16.11       13.82      3.30 o 
  -4   3  13       50.95       51.13      4.00 o 
  -3   3  13      168.27      161.49     11.34 o 
  -2   3  13       45.45       41.45      3.95 o 
  -1   3  13       93.95       98.95      4.73 o 
   0   3  13       12.37       19.76      1.92 o 
   1   3  13        2.54        1.52      1.00 o 
   2   3  13        1.50        3.25      1.05 o 
   3   3  13      145.50      140.29      5.21 o 
   4   3  13        2.56        3.97      1.41 o 
   5   3  13      448.08      429.59     13.21 o 
   6   3  13       24.02       32.63      3.81 o 
  -7   4  13       23.30       26.23      3.76 o 
  -6   4  13        0.87       -0.60      1.29 o 
  -5   4  13       12.70       15.64      2.81 o 
  -4   4  13      230.07      215.01     15.80 o 
  -3   4  13      147.67      149.75      6.88 o 
  -2   4  13       48.43       41.00      3.62 o 
  -1   4  13      114.82      113.51      3.84 o 
   0   4  13       17.46       22.61      2.00 o 
   1   4  13       26.03       25.78      2.08 o 
   2   4  13       16.11       15.82      1.82 o 
   3   4  13      126.03      126.59      4.31 o 
   4   4  13        7.97        7.48      1.45 o 
   5   4  13        1.20        1.24      1.26 o 
   6   4  13       12.76       17.29      4.22 o 
  -7   5  13        5.72        3.54      5.32 o 
  -6   5  13       90.76       98.08     12.79 o 
  -5   5  13       55.56       60.75      4.65 o 
  -4   5  13        6.16       12.63      3.25 o 
  -3   5  13       88.09       85.82      5.45 o 
  -2   5  13      655.03      646.18     16.68 o 
  -1   5  13      116.81      104.18      3.80 o 
   0   5  13       13.66       15.04      1.81 o 
   1   5  13       75.06       72.05      3.25 o 
   2   5  13       29.78       36.74      2.46 o 
   3   5  13        4.66        4.49      1.33 o 
   4   5  13       18.47       21.33      2.25 o 
   5   5  13      172.76      169.05      8.70 o 
   6   5  13        1.81        2.94      2.42 o 
  -6   6  13       71.09       77.05      5.44 o 
  -5   6  13       43.27       42.54      4.10 o 
  -4   6  13        3.06        2.32      1.71 o 
  -3   6  13       76.01       60.19      4.59 o 
  -2   6  13        0.01        1.25      1.48 o 
  -1   6  13      144.68      134.51      4.42 o 
   0   6  13       73.72       69.05      3.21 o 
   1   6  13        0.87        1.63      1.15 o 
   2   6  13       17.83       17.47      2.05 o 
   3   6  13       30.89       33.99      2.49 o 
   4   6  13        1.32        1.15      1.18 o 
   5   6  13       19.37       17.81      4.74 o 
  -5   7  13       36.01       36.61      3.85 o 
  -4   7  13        2.94        5.26      2.12 o 
  -3   7  13        9.67        6.12      2.09 o 
  -2   7  13       13.62       12.09      2.99 o 
  -1   7  13        8.72       13.27      1.83 o 
   0   7  13        1.83        4.95      1.35 o 
   1   7  13       67.53       63.23      3.18 o 
   2   7  13        2.81        5.07      1.40 o 
   3   7  13       40.80       34.60      2.60 o 
   4   7  13        0.01       -0.17      1.45 o 
  -3   8  13        8.41       12.99      2.83 o 
  -2   8  13       22.90       22.00      3.54 o 
  -1   8  13       93.98       83.34      3.73 o 
   0   8  13       28.50       34.63      2.65 o 
   1   8  13        0.01       -1.01      1.58 o 
   2   8  13        0.16       -1.06      1.13 o 
  -1   9  13       63.36       75.37      6.24 o 
   0   9  13      362.32      383.00     11.98 o 
  -8   0  14       16.52       19.88      3.25 o 
  -6   0  14       75.28       95.05      5.54 o 
  -4   0  14       51.02       59.08      4.11 o 
  -2   0  14      536.11      502.77     18.68 o 
   0   0  14      357.63      387.62     15.82 o 
   2   0  14       24.34       23.97      4.99 o 
   4   0  14      116.31      123.30      9.40 o 
  -8   1  14       96.32      118.13      5.30 o 
  -7   1  14       57.95       63.86      4.99 o 
  -6   1  14        2.55        5.09      1.47 o 
  -5   1  14       28.19       28.47      2.75 o 
  -4   1  14      121.31      119.85      4.83 o 
  -3   1  14       11.89       12.98      2.45 o 
  -2   1  14      829.98      828.70     18.79 o 
  -1   1  14       10.65       10.97      2.23 o 
   0   1  14      158.67      167.06      5.58 o 
   1   1  14        0.84        2.67      1.87 o 
   2   1  14        7.03        4.90      1.98 o 
   3   1  14        6.87        6.79      2.44 o 
   4   1  14      158.96      170.43      7.95 o 
   5   1  14      216.97      210.95      9.20 o 
  -8   2  14        0.11        2.23      1.81 o 
  -7   2  14      134.32      147.44      5.00 o 
  -6   2  14       92.15       96.37      4.56 o 
  -5   2  14        6.32        7.22      2.14 o 
  -4   2  14       40.99       37.22      3.50 o 
  -3   2  14       19.11       28.05      3.24 o 
  -2   2  14        2.38        5.44      1.91 o 
  -1   2  14        6.23        8.28      1.38 o 
   0   2  14       38.43       38.89      2.70 o 
   1   2  14      177.84      177.41      5.80 o 
   2   2  14       12.07       15.88      2.68 o 
   3   2  14        4.82        3.30      2.02 o 
   4   2  14       29.50       33.05      3.62 o 
   5   2  14       29.75       34.04      3.58 o 
  -7   3  14       88.00       99.58      6.08 o 
  -6   3  14       31.56       36.61      3.96 o 
  -5   3  14       84.39       80.55      5.24 o 
  -4   3  14        0.60        2.40      1.83 o 
  -3   3  14       33.66       33.61      3.47 o 
  -2   3  14      375.09      357.17     11.23 o 
  -1   3  14       71.66       77.64      5.04 o 
   0   3  14       93.49       88.07      3.48 o 
   1   3  14        1.25        3.26      1.10 o 
   2   3  14        2.19        3.32      1.28 o 
   3   3  14        1.44        0.59      1.21 o 
   4   3  14       49.41       49.50      4.14 o 
  -6   4  14        1.41        3.61      1.94 o 
  -5   4  14        4.95        0.92      1.72 o 
  -4   4  14        0.41        1.16      1.84 o 
  -3   4  14       10.53        8.46      2.48 o 
  -2   4  14        1.23        3.77      1.99 o 
  -1   4  14        4.53        2.76      1.17 o 
   0   4  14      105.05      102.32      3.87 o 
   1   4  14        4.09        9.26      1.57 o 
   2   4  14       43.46       34.61      2.37 o 
   3   4  14       39.01       32.73      2.85 o 
   4   4  14        4.67        5.54      1.61 o 
  -6   5  14        1.58        1.87      2.35 o 
  -5   5  14        0.51        1.37      1.81 o 
  -4   5  14       68.67       73.42      8.74 o 
  -3   5  14        6.09        9.45      2.42 o 
  -2   5  14        9.09       11.30      2.65 o 
  -1   5  14      115.26      107.24      3.96 o 
   0   5  14        0.02        0.33      1.10 o 
   1   5  14       27.86       31.01      2.37 o 
   2   5  14       52.28       51.29      2.94 o 
   3   5  14       10.70       12.10      1.92 o 
   4   5  14      218.59      243.51     13.40 o 
  -5   6  14       37.25       56.31      6.64 o 
  -4   6  14       18.54       27.90      4.01 o 
  -3   6  14        0.48       -0.56      1.45 o 
  -2   6  14       22.31       20.39      3.28 o 
  -1   6  14      158.51      158.59      4.99 o 
   0   6  14        2.97        4.68      1.41 o 
   1   6  14        1.49        2.82      1.31 o 
   2   6  14      113.53      111.06      5.42 o 
   3   6  14        0.09        1.40      1.24 o 
   4   6  14       53.57       50.32      6.02 o 
  -3   7  14      182.14      187.30      8.62 o 
  -2   7  14        5.22        7.79      2.49 o 
  -1   7  14        1.37        1.46      1.19 o 
   0   7  14       22.72       32.96      2.58 o 
   1   7  14       52.56       61.93      3.29 o 
   2   7  14       96.81       93.86      5.59 o 
  -1   8  14      215.87      246.08     13.10 o 
   0   8  14       10.58       14.39      2.75 o 
  -7   0  15        0.28       -0.05      1.68 o 
  -5   0  15       63.15       78.33      7.23 o 
   1   0  15      138.24      147.96      9.91 o 
   3   0  15       21.55       19.38      4.88 o 
  -7   1  15       22.69       24.51      3.49 o 
  -6   1  15        9.95       14.09      4.75 o 
  -5   1  15       15.50       19.79      3.11 o 
  -4   1  15        6.96       10.96      2.52 o 
  -3   1  15       53.91       44.05      5.65 o 
  -2   1  15       11.63        9.80      3.41 o 
   0   1  15       30.18       30.41      3.08 o 
   1   1  15      151.91      159.77      5.75 o 
   2   1  15       50.15       55.57      9.93 o 
   3   1  15        7.12        9.82      2.76 o 
  -6   2  15       36.03       34.72      3.75 o 
  -5   2  15       41.90       48.49      4.23 o 
  -4   2  15        0.01        0.83      1.71 o 
  -3   2  15        2.45        2.40      1.82 o 
  -2   2  15        8.04       11.39      2.47 o 
  -1   2  15       24.48       33.92      4.99 o 
   0   2  15        2.42        5.38      1.52 o 
   1   2  15       31.53       33.89      3.45 o 
   2   2  15       88.11       88.45      5.22 o 
   3   2  15        0.95        0.46      1.62 o 
  -6   3  15       44.61       54.29      6.42 o 
  -5   3  15        5.79        5.02      2.13 o 
  -4   3  15        6.14        3.77      2.15 o 
  -3   3  15       95.36      100.01      5.91 o 
  -2   3  15      115.97      129.96      6.57 o 
  -1   3  15      295.85      288.78     12.44 o 
   0   3  15        1.50       -0.81      1.16 o 
   1   3  15       62.89       72.26      3.84 o 
   2   3  15        2.31        3.47      1.47 o 
   3   3  15       48.78       47.87      4.10 o 
  -5   4  15       63.12       67.30      7.23 o 
  -4   4  15       36.46       43.37      4.31 o 
  -3   4  15        0.20        0.35      1.68 o 
  -2   4  15      275.99      296.24     10.57 o 
  -1   4  15       43.61       54.39      7.32 o 
   0   4  15       15.67       16.07      2.01 o 
   1   4  15      173.76      177.87      5.40 o 
   2   4  15       71.96       76.99      7.14 o 
   3   4  15       29.15       35.53      5.18 o 
  -4   5  15        8.07       12.19      2.76 o 
  -3   5  15        6.34       10.56      4.04 o 
  -2   5  15        0.95        0.61      1.90 o 
  -1   5  15        9.95        6.93      2.35 o 
   0   5  15       46.95       46.67      2.84 o 
   1   5  15       56.08       49.11      2.95 o 
   2   5  15        0.65        2.44      1.29 o 
   3   5  15       97.97      102.23      8.41 o 
  -2   6  15        9.06       13.84      2.82 o 
  -1   6  15       62.02       65.21      4.96 o 
   0   6  15       33.91       46.14      3.16 o 
   1   6  15       76.69       70.01      4.00 o 
   2   0  16       10.50       15.67      4.51 o 
  -5   1  16       17.99       14.87      4.40 o 
  -4   1  16      330.65      380.39     17.51 o 
  -3   1  16       18.08       17.80      4.37 o 
   0   1  16      181.88      188.87      7.58 o 
   1   1  16       24.16       24.90      5.43 o 
   2   1  16       11.37       13.79      2.62 o 
  -5   2  16       27.38       43.89      5.96 o 
  -4   2  16       11.71       16.78      3.19 o 
  -3   2  16        1.12       -0.70      2.79 o 
  -2   2  16        2.45        2.17      3.08 o 
   0   2  16       14.43       10.14      3.01 o 
   1   2  16        0.31        1.39      1.80 o 
   2   2  16       86.16      104.31      5.88 o 
  -4   3  16       12.09       17.17      3.19 o 
  -3   3  16        6.39       10.97      3.23 o 
  -2   3  16       48.50       49.88      4.39 o 
  -1   3  16        1.28        4.44      3.41 o 
   0   3  16      200.33      206.26      7.87 o 
   1   3  16        9.26        9.06      2.28 o 
  -3   4  16       40.42       46.12      4.26 o 
  -2   4  16       15.12       29.24      4.85 o 
  -1   4  16       22.86       24.00      3.61 o 
   0   4  16        9.03       13.97      2.27 o 
   1   4  16        3.09        6.27      1.76 o 
                                                 
